# Supplementary material for: Mycobacterial biotin synthases require an auxiliary protein to convert dethiobiotin into biotin
Source: Nat Commun. 2024 May 16;15:4161. doi: 10.1038/s41467-024-48448-1 (PMC11099021; doi:10.1038/s41467-024-48448-1)
Supplement: Supplementary file 4 — Supplementary Datasets 1-3 [file 41467_2024_48448_MOESM4_ESM.xlsx]

## Sheet: Supplementary Dataset 1
	Modified 7H9 medium
	Ingredient	Amount [g]/ Per 900 mL
	Ammonium Sulfate	0.5
	L-Glutamic Acid	0.5
	Sodium Citrate	0.1
	Pyridoxine	0.001
	Biotin	add as needed
	Disodium Phosphate	2.5
	Monopotassium Phosphate	1
	Ferric Ammonium Citrate	0.04
	Magnesium Sulfate	0.05
	Calcium Chloride	0.0005
	Zinc Sulfate	0.001
	Copper Sulfate	0.001
	M9 medium
	Ingredient	Amount/Per liter
	M9 salts 5X	11.28 g
	MgSO4 1 M	2 ml
	CaCl2 1 M	0.1 ml
	Glucose 20%	20 ml
	Sauton's medium
	Ingredient	Amount [g]/ Per liter
	KH2PO4	0.5
	MgSO4 7H2O	0.5
	Citric acid	2
	Ferric Ammonium Citrate	0.05
	Glycerol	60 ml
	Asparagine	4
	ZnSO4	0.001

## Sheet: Supplementary Dataset 2
	Plasmids used in this work
	Plasmids	Description	Origin
	pNit-Rec-ET	Recombineering plasmid, kanR	PMID: 25779316
	pGMCZ-0X0X	Integrates into the attachment site of the phage L5, empty vector control, zeoR	This work
	pGMCZ-bioBop	Integrates into the attachment site of the phage L5, expresses bioB.tb, bsaP.tb and rv1591, zeoR	This work
	pGMCZ-delbioB	Integrates into the attachment site of the phage L5, expresses bsaP.tb and rv1591, zeoR	This work
	pGMCZ-delbsaP	Integrates into the attachment site of the phage L5, expresses bioB.tb and rv1591, zeoR	This work
	pGMCZ-delrv1591	Integrates into the attachment site of the phage L5, expresses bioB.tb and bsaP.tb, zeoR	This work
	pGMCZ-P606-bioB.ec-FLAG	Integrates into the attachment site of the phage L5, expresses FLAG-tagged bioB.ec, zeoR	This work
	pTC-mcs	Integrates into the attachment site of the phage L5, empty vector control, kanR	PMID: 19174563
	pGMCK-Phsp60-bioBop	Integrates into the attachment site of the phage L5, expresses bioB.sm, bsaPsm and msmeg3196, kanR	This work
	pGMCK-Phsp60-delbioB	Integrates into the attachment site of the phage L5, expresses bsaP.sm and msmeg3196, kanR	This work
	pGMCK-0X-Phsp60-delbsaP	Integrates into the attachment site of the phage L5, expresses bioB.sm and msmeg3196, kanR	This work
	pGMCK-0X-Phsp60-delmsmeg3196	Integrates into the attachment site of the phage L5, expresses bioB.sm and bsaP.sm, kanR	This work
	pGMCtNq1	Integrates into the attachment site of the phage tweety, empty vector control, nourR	This work
	pGMCtNq1-Phsp60-bioB.tb	Integrates into the attachment site of the phage tweety, expresses bioB.tb, nourR	This work
	pGMCtNq1-Phsp60-bioB.sm	Integrates into the attachment site of the phage tweety, expresses bioB.sm, nourR	This work
	pGMCK-0X-Phsp60-bsaP.tb	Integrates into the attachment site of the phage L5, expresses bsaP.tb, kanR	This work
	pGMCK-0X-Phsp60-bsaP.sm	Integrates into the attachment site of the phage L5, expresses basP.sm, kanR	This work
	pGMCS-bioA-3196	Integrates into the attachment site of the phage L5, expresses the M. smegmatis genes bioA, bioF, bioD, bioB, bsaP and msmeg3196, strepR	This work
	pGMCS-delta-bioA	Integrates into the attachment site of the phage L5, expresses the M. smegmatis genes bioF, bioD, bioB, bsaP and msmeg3196, strepR	This work
	pGMCS-delta-bioF	Integrates into the attachment site of the phage L5, expresses the M. smegmatis genes bioA, bioD, bioB, bsaP and msmeg3196, strepR	This work
	pGMCS-delta-bioD	Integrates into the attachment site of the phage L5, expresses the M. smegmatis genes bioA, bioF, bioB, bsaP and msmeg3196, strepR	This work
	pGMCS-delta-bioBop	Integrates into the attachment site of the phage L5, expresses the M. smegmatis genes bioA, bioF and bioD, strepR	This work
	pGMCZ-P606-His.T7-bioB.tb-Tt7-TsE	Integrates into the attachment site of the phage L5, expresses His-tagged bioB.tb, zeoR	This work
	pGMCZ-P606-His.T7-bioB.tb-bsaP.tb-Tt7-TsE	Integrates into the attachment site of the phage L5, expresses His-tagged bioB.tb and bsaP.tb, zeoR	This work
	pGMCZ-P606-His.T7-bioB.sm-Tt7-TsE	Integrates into the attachment site of the phage L5, expresses His-tagged bioB.sm, zeoR	This work
	pGMCZ-P606-His.T7-bioB.sm-bsaP.sm-Tt7-TsE	Integrates into the attachment site of the phage L5, expresses His-tagged bioB.sm and bsaP.sm, zeoR	This work
	pET-28b(+)	E. coli expression plasmid, N-terminal His Tag/thrombin/T7 Tag, optional C-terminal His Tag sequence, kanR	Novagen 69865-3
	pGEX-6P-2	E. coli expression plasmid, GST fusion, thrombin site, ampR	GE Healthcare 28-9546-50
	pET-28b(+)-His.T7-bioB.tb	Inserted bioB.tb into pET-28b(+) using NcoI and BamHI restriction enzyme sites, kanR	This work
	pGEX-6P-2-GST-bsaP.tb	Inserted bsaP.tb into pGEX-6P-2 using BamHI and EcoRI restriction enzyme sites, ampR	This work
	pET-28a(+)-His.T7-FldA.ec	E. coli Flavodoxin inserted in pET-28b(+) vector, synthesized by GenScript, kanR	This work
	pET-28a(+)-His.T7-FNR.T elogatus	Thermosynechococcus elongatus FAD-binding oxidoreductase inserted in pET-28b(+) vector, synthesized by GenScript, kanR	This work
	pET-28a(+)-His.T7-MtnN.ec	E. coli MTA/SAH/5'-dAH nucleosidase inserted in pET-28b(+) vector, synthesized by GenScript, kanR	This work
	pET-28a(+)-His.T7-BioB.ec	E. coli bioB inserted in pET-28b(+) vector, synthesized by GenScript, kanR	This work

## Sheet: Supplementary Dataset 3
	Strains used in this work
	Strains	Description	Origin
	H37Rv	M. tuberculosis H37Rv	PMID: 7642273
	H37Rv ΔbioBop	M. tuberculosis H37Rv in which bioB, bsaP and rv1591 have been deleted, hygR	This work
	H37Rv ΔbioBop::bioBop	H37Rv ΔbioBop transformed with pGMCZ-bioBop, hygR, zeoR	This work
	H37Rv ΔbioB	H37Rv ΔbioBop transformed with pGMCZ-delbioB, hygR, zeoR	This work
	H37Rv ΔbsaP	H37Rv ΔbioBop transformed with pGMCZ-delbsaP, hygR, zeoR	This work
	H37Rv Δrv1591	H37Rv ΔbioBop transformed with pGMCZ-delrv1591, hygR, zeoR	This work
	H37Rv ΔbioBoP::bioB.ec	H37Rv ΔbioBop transformed with pGMCZ-P606-bioB.ec-FLAG, hygR, zeoR	This work
	mc2-155	M. smegmatis mc2-155	PMID: 2082148
	mc2-155 ΔbioBop	mc2-155 in which bioB, bsaP and msmeg3196 have been deleted, hygR	This work
	mc2-155 ΔbioBop::bioBop	mc2-155 ΔbioBop transformed with pGMCK-Phsp60-bioBop, hygR, kanR	This work
	mc2-155 ΔbioB	mc2-155 ΔbioBop transformed with pGMCK-Phsp60-delbioB, hygR, kanR	This work
	mc2-155 ΔbsaP	mc2-155 ΔbioBop transformed with pGMCK-0X-Phsp60-delbsaP, hygR, kanR	This work
	mc2-155 Δmsmeg3196	mc2-155 ΔbioBop transformed with pGMCK-0X-Phsp60-delmsmeg3196, hygR, kanR	This work
	mc2-155 ΔbioBop::bioB.ec	mc2-155 ΔbioBop transformed with pGMCZ-P606-bioB.ec-FLAG, hygR, zeoR	This work
	mc2-155 ΔbioBop::bioB.tb	mc2-155 ΔbioBop transformed with pGMCtNq1-Phsp60-bioB.tb, hygR, nouR	This work
	mc2-155 ΔbioBop::bioB-bsaP.tb	mc2-155 ΔbioBop transformed with pGMCZ-delrv1591, hygR, zeoR	This work
	mc2-155 ΔbioBop::bioB.tb-Tw	mc2-155 ΔbioBop transformed with pGMCtNq1-Phsp60-bioB.tb and pTC-mcs, hygR, nouR, kanR	This work
	mc2-155 ΔbioBop::bioB.tb-Tw::bsaP.tb-L5	mc2-155 ΔbioBop transformed with pGMCtNq1-Phsp60-bioB.tb and pGMCK-0X-Phsp60-bsaP.tb, hygR, nouR, kanR	This work
	mc2-155 ΔbioBop::bioB.sm-Tw	mc2-155 ΔbioBop transformed with pGMCtNq1-Phsp60-bioB.sm and pTC-mcs, hygR, nouR, kanR	This work
	mc2-155 ΔbioBop::bioB.sm-Tw::bsaP.sm-L5	mc2-155 ΔbioBoP transformed with pGMCtNq1-Phsp60-bioB.sm and pGMCK-0X-Phsp60-bsaP.sm, hygR, nouR, kanR	This work
	mc2-155 ΔbioBop::bioB.sm-Tw::bsaP.tb-L5	mc2-155 ΔbioBop transformed with pGMCtNq1-Phsp60-bioB.sm and pGMCK-0X-Phsp60-bsaP.tb, hygR, nouR, kanR	This work
	mc2-155 ΔbioA-msmeg3196	mc2-155 in which bioA, bioF, bioD, bioB, bsaP and msmeg3196 have been deleted, hygR	This work
	mc2-155 ΔbioA-msmeg3196::bioA-msmeg3196	mc2-155 ΔbioA-msmeg3196 transformed with pGMCS-bioA-3196, hygR, strepR	This work
	mc2-155 ΔbioF	mc2-155 ΔbioA-msmeg3196 transformed with pGMCS-delta-bioF, hygR, strepR	This work
	mc2-155 ΔbioA	mc2-155 ΔbioA-msmeg3196 transformed with pGMCS-delta-bioA, hygR, strepR	This work
	mc2-155 ΔbioD	mc2-155 ΔbioA-msmeg3196 transformed with pGMCS-delta-bioD, hygR, strepR	This work
	mc2-155 ΔbioA-msmeg3196::delta bioBop::bsaP-msmeg3196 (ΔbioB)	mc2-155 ΔbioA-msmeg3196 transformed with pGMCS-delta-bioBop and pGMCK-Phsp60-delbioB, hygR, strepR, kanR	This work
	mc2-155 ΔbioA-msmeg3196::delta bioBop::bioB-delta bsaP-msmeg3196 (ΔbsaP)	mc2-155 ΔbioA-msmeg3196 transformed with pGMCS-delta-bioBop and pGMCK-Phsp60-delbsaP, hygR, strepR, kanR	This work
	E. coli BL21 (DE3)	E. coli F- ompT hsdSB (rB-mB-) gal dcm (DE3)	Thermo Fisher C600003
	E. coli ΔbioB	E. coli K-12 in which bioB has been deleted, kanR	This work
	E. coli ΔbioB::bioB.ec	E. coli ΔbioB transformed with pGMCZ-P606-bioB.ec-FLAG, kanR and zeoR	This work
	E. coli ΔbioB::bioB.sm	E. coli ΔbioB transformed with pGMCZ-P606-His.T7-bioB.sm-Tt7-TsE, kanR and zeoR	This work
	E. coli ΔbioB::bioB-bsaP.sm	E. coli ΔbioB transformed with pGMCZ-P606-His.T7-bioB.sm-bsaP.sm-Tt7-TsE, kanR and zeoR	This work
	E. coli ΔbioB::bioB.tb	E. coli ΔbioB transformed with pGMCZ-P606-His.T7-bioB.tb-Tt7-TsE, kanR and zeoR	This work
	E. coli ΔbioB::bioB-bsaP.tb	E. coli ΔbioB transformed with pGMCZ-P606-His.T7-bioB.tb-bsaP.tb-Tt7-TsE, kanR and zeoR	This work
