# Supplementary material for: Mycobacterial biotin synthases require an auxiliary protein to convert dethiobiotin into biotin
Source: Nat Commun. 2024 May 16;15:4161. doi: 10.1038/s41467-024-48448-1 (PMC11099021; doi:10.1038/s41467-024-48448-1)
Supplement: Supplementary file 6 — Source Data [file 41467_2024_48448_MOESM6_ESM.xlsx]

## Sheet: Fig. 1
Fig 1b		no Biotin			Biotin				Fig 1b		no Biotin			Biotin
	Time[d]	H37Rv	ΔbioBop	ΔbioBop::bioBop	H37Rv	ΔbioBop	ΔbioBop::bioBop			Time[d]	H37Rv	ΔbioBop	ΔbioBop::bioBop	H37Rv	ΔbioBop	ΔbioBop::bioBop
OD600nm	0	0.03	0.03	0.03	0.03	0.03	0.03		CFU/mL	0	24000000	66000000	168000000	24000000	66000000	168000000
	2.92	0.165	0.12	0.225	0.15	0.165	0.21			3	180000000	100000000	540000000	66000000	240000000	500000000
	4.75	0.39	0.165	0.495	0.495	0.555	0.585			5	940000000	64000000	880000000	328000000	300000000	2880000000
	6.92	0.75	0.195	1.025	0.725	0.775	1.125			7	5200000000	6000000	440000000	340000000	1200000000	5400000000
	9.75	1.375	0.27	1.625	1.45	1.05	1.4			10	5200000000		3800000000	660000000	1920000000	25400000000
	11.75	1.65	0.24	1.89	1.24	1.38	1.44			12	2800000000	2400000	4600000000	3600000000	3600000000	1600000000
	13.92	2.35	0.255	2.65	1.9	2.1	2.1			14	26600000000	1600000	21400000000	12000000000
	16.75	2.25	0.24	2.4	2.05	2.5	2			17	30600000000	2600000	56000000000	17000000000	40200000000	7800000000
	18.75	2	0.21	2.2	2.2	2.1	2.2
Fig 1d		no Biotin			Biotin				Fig 1d		no Biotin			Biotin
	Time[d]	Δrv1591	ΔbsaP	ΔbioB	Δrv1591	ΔbsaP	ΔbioB			Time[d]	Δrv1591	ΔbsaP	ΔbioB	Δrv1591	ΔbsaP	ΔbioB
OD600nm	0	0.03	0.03	0.03	0.03	0.03	0.03		CFU/mL	0	76000000	120000000	38000000	76000000	120000000	38000000
	2.92	0.18	0.135	0.165	0.195	0.225	0.24			3	160000000	124000000	184000000	180000000	1080000000	260000000
	4.75	0.495	0.18	0.24	0.585	0.6	0.585			5	2280000000	82000000	86000000	1860000000	2600000000	1500000000
	6.92	1	0.225	0.225	1	1.2	0.975			7	3200000000	44000000	26000000	6800000000	22800000000	12800000000
	9.75	1.65	0.33	0.36	1.25	1.45	1.35			10	15600000000			50000000000	45600000000	24400000000
	11.75	1.98	0.3	0.36	1.74	1.86	1.41			12	14000000000	9000000	7000000	13200000000	55800000000	30000000000
	13.92	2.4	0.255	0.27	2.35	1.9	2.5			14	11600000000	600000	2800000	54000000000
	16.75	2.65	0.225	0.24	1.9	2.05	2.35			17	30600000000	200000	200000	43400000000	42400000000	34600000000
	18.75	2.1	0.18	0.285	2.3	2.3	2.2

## Sheet: Fig. 2
Fig 2b		ΔbioB															ΔbioF															ΔbioA															ΔbioD
	Time[h]	no supplement			KAPA			DAPA			DTB			biotin			no supplement			KAPA			DAPA			DTB			biotin			no supplement			KAPA			DAPA			DTB			biotin			no supplement
OD600nm	0	0.0359	0.03764	0.0346	0.03006	0.0342	0.03232	0.03544	0.03662	0.03438	0.03334	0.03796	0.03552	0.03548	0.0391	0.03818	0.03328	0.03042	0.03352	0.03026	0.03604	0.0305	0.0321	0.03176	0.03044	0.03014	0.03162	0.03376	0.02894	0.03028	0.0324	0.03722	0.0383	0.04042	0.04	0.03858	0.03982	0.04096	0.04244	0.0415	0.04042	0.03828	0.03828	0.0439	0.04196	0.0454	0.03556	0.03936	0.03888
	0.567637	0.02866	0.03074	0.03078																0.02422	0.02764	0.0266													0.03634	0.03542	0.03694
	1.13517				0.02638	0.0297	0.03036																0.02756	0.02712	0.02852													0.03942	0.04056	0.03948
	1.70259							0.03116	0.03428	0.03362																0.02518	0.02744	0.02796													0.03752	0.04014	0.04014
	2.27011										0.02978	0.03622	0.03554																0.02542	0.02664	0.02828													0.04214	0.04352	0.04576
	2.83771													0.03394	0.03922	0.03856	0.02694	0.02784	0.03154													0.03958	0.04238	0.04242													0.03736	0.0418	0.04136
	3.4052	0.03332	0.03624	0.03576																0.02714	0.03058	0.03092													0.04424	0.04374	0.04494
	3.97275				0.03096	0.03516	0.03726																0.03114	0.03014	0.03308													0.05212	0.05476	0.0525
	4.54031							0.03882	0.04178	0.04152																0.03562	0.04054	0.03922													0.05678	0.0625	0.0625
	5.1079										0.0359	0.04162	0.04212																0.0402	0.04152	0.04272													0.0684	0.07014	0.07224
	5.67559													0.05414	0.06486	0.0615	0.02846	0.02994	0.0339													0.04444	0.04936	0.04814													0.04282	0.04608	0.04756
	6.24321	0.03808	0.04236	0.04386																0.03258	0.03676	0.03768													0.0488	0.04962	0.04964
	6.81079				0.0359	0.04212	0.04398																0.04006	0.03734	0.0418													0.08794	0.09184	0.08742
	7.37841							0.04234	0.04894	0.0466																0.05348	0.066	0.0626													0.1013	0.11376	0.11376
	7.94608										0.04308	0.04776	0.0483																0.0654	0.0654	0.0657													0.12438	0.12804	0.13136
	8.51369													0.09724	0.11722	0.11198	0.0283	0.02988	0.03434													0.04572	0.05284	0.05012													0.04462	0.04826	0.05082
	9.08126	0.0409	0.0467	0.04508																0.04166	0.04694	0.05014													0.04966	0.0522	0.05122
	9.64885				0.03762	0.04348	0.04648																0.05602	0.04952	0.05678													0.16486	0.17078	0.16292
	10.2164							0.04274	0.0509	0.04728																0.08572	0.11796	0.10534													0.2007	0.22668	0.22668
	10.7838										0.04472	0.05016	0.05468																0.11548	0.10946	0.1093													0.24892	0.25754	0.26128
	11.3514													0.1843	0.23122	0.21016	0.02748	0.02958	0.03392													0.04414	0.05236	0.04888													0.04386	0.04792	0.05126
	11.919	0.03856	0.04272	0.0442																0.05792	0.06488	0.07332													0.04742	0.05094	0.04932
	12.4865				0.03612	0.043	0.04528																0.08532	0.0708	0.08344													0.335	0.34212	0.32478
	13.054							0.04166	0.0531	0.04614																0.15198	0.22944	0.19834													0.4115	0.4649	0.4649
	13.6214										0.04422	0.04962	0.05214																0.21732	0.20136	0.2019													0.50582	0.52134	0.52378
	14.1889													0.40636	0.47332	0.42654	0.02642	0.02788	0.03304													0.04066	0.04948	0.04508													0.0413	0.0446	0.0493
	14.7565	0.0354	0.03938	0.04056																0.08752	0.0948	0.11612													0.0446	0.04704	0.04608
	15.3241				0.03296	0.03888	0.04306																0.14136	0.10834	0.13168													0.6508	0.66556	0.6315
	15.8917							0.03792	0.04582	0.04264																0.32604	0.47252	0.37068													0.7265	0.77954	0.77954
	16.4594										0.04124	0.04794	0.0517																0.37172	0.42166	0.41582													0.7877	0.81302	0.79786
	17.0269													0.67746	0.77518	0.74254	0.02468	0.02644	0.03144													0.03882	0.04618	0.04322													0.03944	0.04404	0.0465
	17.5944	0.0336	0.0374	0.03844																0.145	0.1568	0.19666													0.04238	0.0449	0.04412
	18.1619				0.03056	0.0356	0.03972																0.2448	0.17998	0.22032													0.81632	0.82898	0.80716
	18.7294							0.03524	0.04194	0.03972																0.58612	0.65204	0.45968													0.8548	0.89352	0.89352
	19.2968										0.03802	0.04428	0.049																0.4466	0.59648	0.59814													0.90612	0.93092	0.9194
	19.8643													0.77742	0.88068	0.84662	0.02308	0.02464	0.02994													0.03522	0.04256	0.04046													0.03646	0.0402	0.04364
	20.4319	0.03052	0.03392	0.03548																0.23954	0.26244	0.31824													0.03936	0.0417	0.04094
	20.9994				0.02818	0.03286	0.03684																0.34048	0.29506	0.32574													0.91722	0.91544	0.91374
	21.5668							0.03216	0.03904	0.03618																0.6623	0.72288	0.5101													0.93506	0.97254	0.97254
	22.1343										0.03604	0.04182	0.04556																0.50268	0.65916	0.64056													0.99082	1.01704	0.99588
	22.7019													0.84704	0.95816	0.92524	0.0216	0.02314	0.02814													0.03278	0.03934	0.03758													0.03356	0.0372	0.03996
	23.2694	0.02776	0.03122	0.03246																0.33034	0.35282	0.3791													0.03624	0.03858	0.03714
	23.837				0.02566	0.03056	0.03516																0.40576	0.37052	0.3835													0.97222	0.97822	0.97042
	24.4046							0.02958	0.0358	0.0332																0.70928	0.76388	0.56252													0.9999	1.02626	1.02626
	24.9721										0.03274	0.03984	0.04122																0.53884	0.67748	0.66596													1.04642	1.06332	1.03056
	25.5397													0.89212	1.01436	0.97642	0.02016	0.02164	0.0266													0.03064	0.03634	0.03478													0.03128	0.03468	0.03748
	26.1072	0.026	0.02872	0.0304																0.38234	0.40374	0.42778													0.03376	0.03604	0.03476
	26.6746				0.02394	0.02802	0.03232																0.4514	0.43516	0.43498													0.98694	1.00682	0.96946
	27.2421							0.0274	0.03324	0.03064																0.74226	0.8088	0.608													1.01522	1.04912	1.04912
	27.8097										0.03014	0.03546	0.03918																0.57092	0.71134	0.70646													1.04302	1.0633	1.03022
	28.3773													0.92676	1.04874	1.02026	0.01872	0.02028	0.0251													0.02792	0.03412	0.03274													0.02926	0.0325	0.03496
	28.9448	0.0237	0.02638	0.02814																0.42442	0.43982	0.46962													0.03164	0.03306	0.03234
	29.5124				0.02208	0.02572	0.02976																0.48508	0.45058	0.47348													1.00226	1.01164	0.98154
	30.0799							0.02538	0.03084	0.0282																0.76418	0.85318	0.63696													1.01142	1.0536	1.0536
	30.6474										0.02782	0.03272	0.03596																0.60808	0.7466	0.71338													1.0473	1.07396	1.04298
	31.2149													0.9379	1.05174	1.03736	0.0174	0.01898	0.02392													0.02582	0.03214	0.0305													0.0275	0.03188	0.0329
	31.7825	0.02206	0.02402	0.02602																0.46526	0.47442	0.50028													0.0291	0.03136	0.02998
	32.3501				0.02052	0.0242	0.02776																0.553	0.48352	0.51296													1.02096	1.0154	0.98484
	32.9176							0.02376	0.02882	0.02664																0.79564	0.8952	0.6765													1.02228	1.06706	1.06706
	33.4852										0.02544	0.0303	0.034																0.64934	0.7752	0.74726													1.0507	1.07832	1.04234
	34.0526													0.93628	1.05508	1.03084	0.01618	0.01778	0.0226													0.02396	0.0303	0.02874													0.02574	0.029	0.03106
	34.6203	0.02082	0.0224	0.02468																0.4908	0.50614	0.53808													0.02796	0.02986	0.0284
	35.1878				0.0192	0.02256	0.0262																0.59334	0.51034	0.56534													1.02226	1.03338	0.99706
	35.7552							0.02218	0.02706	0.02498																0.79342	0.9369	0.70188													1.02534	1.07354	1.07354
	36.3227										0.02406	0.02838	0.03352																0.66656	0.80144	0.77896													1.05758	1.09212	1.0516
	36.8903													0.94336	1.05838	1.03222	0.01496	0.01656	0.02146													0.02192	0.0285	0.02676													0.02454	0.02732	0.02958
	37.4578	0.01946	0.02094	0.0232																0.50306	0.53638	0.56258													0.02602	0.02776	0.02654
	38.0253				0.01836	0.02148	0.02468																0.65208	0.54946	0.56794													1.02948	1.04082	1.0093
	38.5928							0.02076	0.02508	0.02398																0.79368	0.92236	0.7334													1.03482	1.0864	1.0864
	39.1603										0.02204	0.02622	0.03084																0.6778	0.81902	0.80462													1.07194	1.10456	1.065
	39.7279													0.94578	1.06594	1.0307	0.01382	0.01526	0.0204													0.02022	0.027	0.02518													0.02308	0.02618	0.02796
	40.2954	0.01784	0.01944	0.02182																0.51856	0.55802	0.61558													0.02448	0.02656	0.02538
	40.8629				0.01666	0.02116	0.02346																0.67324	0.55714	0.61172													1.0295	1.05728	1.01858
	41.4304							0.01944	0.02376	0.02248																0.8019	0.92324	0.7613													1.04626	1.1153	1.1153
	41.998										0.01994	0.02472	0.02894																0.71296	0.82124	0.80258													1.07944	1.11692	1.07574
	42.5656													0.95128	1.0766	1.04902	0.01294	0.0142	0.01928													0.01866	0.02562	0.02368													0.02174	0.0248	0.0267
	43.1331	0.01662	0.01794	0.0208																0.54802	0.57888	0.65778													0.02258	0.02504	0.02364
	43.7007				0.01568	0.01934	0.02228																0.68508	0.58124	0.63816													1.0433	1.06896	1.02962
	44.2681	0.01618	0.01742	0.02004	0.01504	0.0191	0.02186	0.01812	0.02238	0.0211	0.0193	0.02322	0.0284	0.96046	1.08474	1.043	0.01254	0.01366	0.01872	0.54934	0.58416	0.6647	0.69318	0.59032	0.63796	0.81742	0.93286	0.78742	0.727	0.83072	0.81054	0.01774	0.02486	0.02266	0.02198	0.02436	0.02312	1.03794	1.06972	1.02964	1.05704	1.1341	1.1341	1.08682	1.12536	1.08178	0.021	0.0242	0.02604
Fig 2b		ΔbsaP
	Time[h]	no supplement			KAPA			DAPA			DTB			biotin
OD600nm	0	0.05892	0.05876	0.05598	0.06264	0.06396	0.05832	0.07014	0.07134	0.06778	0.07762	0.08046	0.0825	0.06072	0.0562	0.06072
	2.83772	0.04588	0.04852	0.05126	0.05624	0.05764	0.0564	0.0677	0.07312	0.07118	0.076	0.0837	0.08376	0.05746	0.05728	0.05746
	5.67548	0.0488	0.054	0.05624	0.06452	0.06482	0.06526	0.0836	0.08958	0.0866	0.09152	0.10434	0.10176	0.11036	0.10882	0.11036
	8.51298	0.0485	0.05286	0.0573	0.06558	0.06562	0.0675	0.08706	0.09386	0.09056	0.0962	0.11296	0.11016	0.21286	0.20646	0.21286
	11.3507	0.04454	0.04956	0.05408	0.06034	0.0603	0.064	0.08308	0.0897	0.08898	0.09578	0.11298	0.10908	0.46436	0.444	0.46436
	14.1885	0.04208	0.04528	0.04974	0.05436	0.05366	0.05778	0.0784	0.08142	0.08052	0.08748	0.10534	0.1042	0.7754	0.76324	0.7754
	17.0262	0.03566	0.04122	0.04622	0.04852	0.04778	0.05334	0.06806	0.07486	0.0736	0.08186	0.0979	0.09546	0.90052	0.90608	0.90052
	19.8639	0.03292	0.0365	0.04106	0.04426	0.04262	0.04846	0.06184	0.06712	0.0655	0.0744	0.08824	0.09084	0.98516	1.00624	0.98516
	22.7015	0.02956	0.0329	0.0372	0.04048	0.03776	0.0441	0.05528	0.0605	0.0599	0.06308	0.08158	0.0819	1.0185	1.0344	1.0185
	25.5391	0.02634	0.02964	0.03396	0.03608	0.03362	0.04056	0.05042	0.05426	0.0545	0.05644	0.07464	0.07296	1.01636	1.03714	1.01636
	28.3769	0.02396	0.02722	0.03172	0.0319	0.03026	0.03744	0.0457	0.04994	0.05008	0.05156	0.0708	0.0686	1.02638	1.04554	1.02638
	31.2146	0.0223	0.02458	0.02922	0.02924	0.02682	0.03454	0.04196	0.0465	0.04678	0.04646	0.0635	0.06504	1.03916	1.05822	1.03916
	34.0524	0.02034	0.02228	0.0271	0.02644	0.0242	0.03208	0.03898	0.04252	0.0457	0.0426	0.05922	0.05836	1.04628	1.07208	1.04628
	36.8898	0.0204	0.02046	0.0252	0.02456	0.02212	0.0298	0.0367	0.03962	0.0414	0.03988	0.05402	0.0539	1.06256	1.08468	1.06256
	39.7276	0.01588	0.01846	0.02378	0.0224	0.02004	0.02782	0.03412	0.037	0.03858	0.0366	0.05056	0.05028	1.06898	1.09958	1.06898
	41.4302	0.01634	0.01768	0.02298	0.02148	0.01926	0.02734	0.03324	0.03604	0.03756	0.03748	0.04878	0.04876	1.07974	1.10642	1.07974
	43.7003	0.0124	0.0163	0.02194	0.02018	0.01796	0.0266	0.0318	0.03466	0.0359	0.03386	0.04628	0.04658	1.08516	1.11572	1.08516
[truncated: 12 more columns]

## Sheet: Fig. 3
Fig 3b		no Biotin									Biotin										Fig 3b		no Biotin						Biotin
	Time [h]	ΔbioBop			ΔbioBop::bioB.sm-Tw			ΔbioBop::bioB.sm-Tw::bsaP.sm-L5			ΔbioBop			ΔbioBop::bioB.sm-Tw			ΔbioBop::bioB.sm-Tw::bsaP.sm-L5					Time [h]	ΔbioBop			ΔbioBop::bioB.ec			ΔbioBop			ΔbioBop::bioB.ec
OD600nm	0	0.02916	0.03108	0.0291	0.02904	0.03194	0.0275	0.02572	0.02616	0.02474	0.03058	0.03332	0.03306	0.0322	0.03084	0.03092	0.03118	0.02832	0.02956		OD600nm	0	0.02275	0.01785	0.0171	0.020675	0.021975	0.0198	0.020275	0.01785	0.0239	0.02105	0.0221	0.024925
	2.83729	0.03208	0.03204	0.03222	0.0312	0.03416	0.03122	0.03602	0.03742	0.03638	0.03578	0.03756	0.03968	0.03724	0.0354	0.03676	0.0427	0.04034	0.0422			2.78669	0.024775	0.01925	0.022925	0.036275	0.0395	0.0426	0.05155	0.0467	0.05185	0.04445	0.04785	0.047875
	5.67457	0.03726	0.03724	0.03724	0.0353	0.03868	0.03564	0.07006	0.0723	0.0701	0.06714	0.07026	0.07332	0.06852	0.06572	0.0671	0.0818	0.07672	0.08014			5.5731	0.026025	0.021825	0.027425	0.10305	0.09285	0.10325	0.13875	0.144225	0.1495	0.109025	0.11145	0.115975
	8.51238	0.04018	0.03968	0.03978	0.03464	0.03882	0.03806	0.14116	0.14576	0.13924	0.13012	0.13712	0.14316	0.13158	0.12494	0.1289	0.16324	0.15158	0.1592			8.35973	0.035825	0.0248	0.027325	0.20535	0.20485	0.2181	0.317875	0.329825	0.340825	0.226625	0.2321	0.234325
	11.3498	0.04002	0.03986	0.03946	0.03292	0.03766	0.03492	0.2815	0.29154	0.27686	0.25678	0.27254	0.28232	0.25864	0.24214	0.25298	0.32576	0.30014	0.31786			11.1462	0.02565	0.022125	0.028675	0.403	0.398675	0.41825	0.4247	0.43385	0.434725	0.428175	0.4209	0.4267
	14.1875	0.03802	0.0374	0.03754	0.03034	0.03586	0.03318	0.5558	0.57134	0.53908	0.51026	0.46512	0.4923	0.46848	0.47632	0.50302	0.64128	0.58416	0.62268			13.9328	0.023875	0.0222	0.022825	0.486525	0.469825	0.493325	0.490425	0.4887	0.4861	0.50035	0.48925	0.501475
	17.0253	0.03542	0.0344	0.03412	0.02652	0.03152	0.02978	0.79344	0.82764	0.79572	0.80316	0.55172	0.58206	0.56192	0.7791	0.81884	0.88626	0.83232	0.86978			16.7192	0.026775	0.021175	0.02725	0.518225	0.5159	0.541175	0.51525	0.504875	0.527475	0.560275	0.539625	0.55525
	19.8628	0.03198	0.03102	0.03274	0.02422	0.02794	0.02782	0.92618	0.95326	0.92256	0.91734	0.61722	0.64824	0.62914	0.90062	0.93578	1.00672	0.95362	0.98746			19.5063	0.029325	0.020025	0.0229	0.58235	0.5439	0.579825	0.538075	0.556425	0.564575	0.59915	0.580925	0.5884
	22.7008	0.03006	0.02768	0.02846	0.022	0.02534	0.02458	1.02152	1.04188	1.01122	1.0043	0.67278	0.70556	0.6875	0.98106	1.0152	1.08978	1.04126	1.06712			22.2931	0.027075	0.0203	0.02105	0.609075	0.590225	0.619275	0.565725	0.5748	0.606975	0.63825	0.62255	0.617425
	25.5387	0.02654	0.02542	0.02608	0.02056	0.02328	0.02256	1.04762	1.08106	1.05764	1.05836	0.72154	0.75584	0.7386	1.04002	1.07372	1.11008	1.07202	1.0876			25.0796	0.0226	0.01935	0.02265	0.660875	0.6104	0.670675	0.595975	0.604725	0.6279	0.67745	0.6539	0.659525
	28.3764	0.0249	0.0234	0.0245	0.01778	0.0215	0.02072	1.05896	1.09112	1.06818	1.06728	0.7668	0.7993	0.78172	1.08716	1.117	1.11972	1.08414	1.10094			27.866	0.02195	0.020775	0.02035	0.68325	0.625125	0.693575	0.61605	0.635125	0.657175	0.708825	0.678725	0.686975
	31.2141	0.02252	0.0211	0.02216	0.01716	0.0194	0.01878	1.0707	1.09742	1.07624	1.06998	0.80952	0.84332	0.81946	1.08838	1.11572	1.1309	1.09474	1.10854			30.6525	0.022325	0.018225	0.02135	0.7111	0.645475	0.723875	0.634775	0.65395	0.696975	0.73395	0.718875	0.70755
	34.0516	0.021	0.01944	0.02048	0.01494	0.01806	0.01752	1.08154	1.1057	1.08406	1.0759	0.84808	0.88498	0.85374	1.08922	1.11686	1.14448	1.10522	1.11926			33.4393	0.020575	0.0178	0.0198	0.73115	0.69135	0.7538	0.65115	0.678375	0.715925	0.751225	0.749975	0.733475
	36.8892	0.0193	0.0178	0.0193	0.01368	0.0166	0.01606	1.0944	1.11586	1.09638	1.08314	0.8986	0.94644	0.8822	1.09504	1.11982	1.15986	1.1193	1.12976			36.2258	0.02135	0.017575	0.020675	0.7546	0.70795	0.78485	0.669975	0.68085	0.736325	0.773	0.753925	0.7551
	39.7269	0.01794	0.0166	0.01784	0.01276	0.01544	0.01508	1.10666	1.1271	1.1094	1.09038	0.95098	0.97708	0.90212	1.10104	1.12392	1.17382	1.13216	1.14056			39.0127	0.022275	0.017025	0.018275	0.76825	0.732475	0.801625	0.692925	0.70315	0.75605	0.800725	0.791075	0.7847
	42.5647	0.01668	0.01536	0.0165	0.01168	0.01444	0.014	1.1184	1.14026	1.1194	1.10216	0.9781	1.00012	0.91592	1.10762	1.12994	1.1858	1.14474	1.15342			40.6845	0.020275	0.01795	0.018975	0.7723	0.7481	0.815425	0.711075	0.716425	0.78015	0.794175	0.804525	0.791975
																						42.3568	0.020825	0.01725	0.01955	0.790375	0.7621	0.828225	0.721325	0.72095	0.779975	0.80695	0.815175	0.8031
Fig 3c		no Biotin		Biotin			Fig 3c		no Biotin		Biotin
	Time[h]	ΔbioB::bioB.sm	ΔbioB::bioB.sm-bsaP.sm	ΔbioB::bioB.sm	ΔbioB::bioB.sm-bsaP.sm			Time[h]	ΔbioB::bioB.tb	ΔbioB::bioB.tb-bsaP.tb	ΔbioB::bioB.tb	ΔbioB::bioB.tb-bsaP.tb
OD600nm	0	0.0274	0.03855	0.03215	0.03925		OD600nm	0	0.0205	0.03715	0.02155	0.02795
	1.01532	0.02215	0.0392	0.0299	0.04485			1.01515	0.01765	0.03495	0.01835	0.029
	2.03036	0.026	0.0576	0.04345	0.073			3.04543	0.02535	0.0763	0.04745	0.0811
	3.04554	0.0275	0.0707	0.0735	0.1159			4.06062	0.0265	0.1007	0.0739	0.1151
	4.06068	0.02875	0.09375	0.1198	0.1721			5.07577	0.02775	0.1205	0.1002	0.13735
	5.07588	0.02945	0.1332	0.1709	0.21575			6.09084	0.029	0.13235	0.12035	0.1581
	6.09106	0.0302	0.17365	0.2127	0.2556			7.10603	0.0311	0.1434	0.1435	0.17135
	7.10631	0.031	0.203	0.24725	0.28315			8.12112	0.03135	0.15465	0.15675	0.18215
	8.12138	0.03145	0.2276	0.2748	0.30405			9.13643	0.03215	0.1642	0.1672	0.18915
	9.13648	0.03205	0.2468	0.29635	0.3222			10.1514	0.0327	0.17055	0.17535	0.19285
	10.1516	0.03225	0.2606	0.3133	0.3345			11.1666	0.03315	0.1757	0.1813	0.19485
	11.3699	0.0325	0.27345	0.33015	0.3456			12.1819	0.03355	0.1798	0.18635	0.19585
	12.5882	0.0329	0.28195	0.3413	0.35325			13.1969	0.0345	0.1827	0.19025	0.1968
	13.8064	0.0332	0.28875	0.3494	0.35895			14.2122	0.03485	0.1842	0.1935	0.1972
	14.8216	0.03315	0.29195	0.35365	0.36065			15.2271	0.0351	0.18485	0.19535	0.1972
	15.8366	0.03305	0.29255	0.35715	0.3628			16.2424	0.0352	0.1859	0.19695	0.1979
	16.8518	0.0332	0.2929	0.35815	0.36175			17.2575	0.03515	0.1856	0.1987	0.19785
	17.8669	0.0331	0.2938	0.3581	0.3618			18.2728	0.03465	0.18525	0.19885	0.19695
	18.8819	0.0328	0.292	0.35645	0.35965			19.2879	0.0338	0.18405	0.19895	0.19615
	19.897	0.0329	0.292	0.3553	0.3582			20.3031	0.03195	0.1825	0.1981	0.19515
	20.9123	0.0328	0.29095	0.3546	0.357			21.3182	0.03055	0.17995	0.1968	0.19245
	21.9274	0.03235	0.28985	0.3534	0.35565			22.1304	0.0288	0.1788	0.196	0.19105
	22.9426	0.032	0.28905	0.35195	0.35535

## Sheet: Fig. 4
Fig 4a		BioB.tb+BsaP	BioB.tb	BioB.ec+BsaP	BioB.ec
	BioB.tb Biotin Production [μM]	1.39339	0.003828	12.4053	10.2756	BioB.ec Biotin Production [μM]
		1.34363	0.005104	10.7592	11.7124
		1.39467	0.00638	12.2534	10.7197
Fig 4b		Time (min)	BioB.tb+BsaP			BioB.tb				Time (min)	BioB.tb+BsaP			BioB.tb
	Biotin Production [μM]	0	0.005083	0.004526		0.003813	0.004726			0	0.0005083	0.0004526		0.0003813	0.0004726		nmol Biotin/ nmol BioB dimer
		5	0.292296	0.251734	0.392644					5	0.0292296	0.0251734	0.0392644
		10								10
		15	0.677363	0.601734	0.743267					15	0.0677363	0.0601734	0.0743267
		20	0.607466	0.502613	0.702847					20	0.0607466	0.0502613	0.0702847
		30	0.772677	0.626264	0.922645	0.033042	0.031738	0.02813		30	0.0772677	0.0626264	0.0922645	0.0033042	0.0031738	0.002813
		40	0.813344	0.792746	0.782763					40	0.0813344	0.0792746	0.0782763
		60	1.04718	1.03726	1.01837	0.005083				60	0.104718	0.103726	0.101837	0.0005083
		90	1.37125	1.25744		0.005927				90	0.137125	0.125744		0.0005927
		120	1.32804	1.19365	1.45874	0.005263				120	0.132804	0.119365	0.145874	0.0005263
		180	1.45385	1.40295	1.52849	0.004928				180	0.145385	0.140295	0.152848	0.0004928
		240	1.52629	1.59285	1.45225	0.005823				240	0.152629	0.159284	0.145225	0.0005823
Fig 4c		Dethiobiotin[μM]	Initial Velocity [μM/min]
		0	0	0	0
		2	0.004	0.0032	0.0058
		4	0.012	0.015	0.008
		8	0.0181	0.0192	0.0179
		12	0.0212	0.0199	0.022
		25	0.0243	0.0291	0.0203
		100	0.0297	0.0282	0.03
Fig 4d		BsaP:BioB.tb momomer	Initial Velocity [μM/min]
		0	0	0	0
		0.1	0.0003	0.0002
		0.2	0.0027	0.0012	0.004
		0.4	0.0141	0.0135
		0.8	0.0344	0.0297	0.0401
		1	0.0366	0.0402	0.0323
		1.5	0.0421	0.0401	0.0432
		2	0.0473	0.0448
		5	0.0507	0.0603	0.0467
		10	0.0592	0.0621	0.0553

## Sheet: Fig. 5
Fig 5b		Wavelength (nm)	Unreconstituted BioB	Fe-S reconstituted BioB	Fe-S reconstituted BioB + BsaP	Fe-S reconstituted BsaP	Unreconstituted BsaP
	Absorbance	800	0.029826	0.145546	0.115298	0.083345	0.001002
		799	0.030367	0.14648	0.116131	0.084062	0.001162
		798	0.030471	0.147088	0.116643	0.084133	0.001064
		797	0.030453	0.148175	0.117623	0.084372	0.001167
		796	0.030711	0.148918	0.118415	0.084859	0.001381
		795	0.031525	0.149693	0.119324	0.085329	0.001488
		794	0.031327	0.151212	0.119949	0.085663	0.001224
		793	0.031255	0.151553	0.120461	0.085646	0.001092
		792	0.031234	0.152207	0.120872	0.085966	0.000948
		791	0.031736	0.153105	0.121882	0.086449	0.000967
		790	0.031941	0.154177	0.122827	0.086769	0.00087
		789	0.032158	0.154683	0.123777	0.087243	0.001053
		788	0.032795	0.155703	0.12437	0.087664	0.001065
		787	0.033128	0.156431	0.125104	0.088021	0.000865
		786	0.033689	0.157197	0.126068	0.088321	0.00077
		785	0.033885	0.158286	0.126881	0.088786	0.001142
		784	0.034077	0.159455	0.127427	0.088828	0.000837
		783	0.034379	0.159913	0.12836	0.089585	0.000919
		782	0.034536	0.160499	0.129113	0.089626	0.000771
		781	0.035124	0.161804	0.130387	0.090702	0.000835
		780	0.035396	0.162921	0.131112	0.091033	0.001217
		779	0.035915	0.163585	0.132057	0.091641	0.000976
		778	0.035965	0.164608	0.132773	0.091585	0.00088
		777	0.036359	0.165537	0.133735	0.092088	0.000811
		776	0.036911	0.166578	0.13458	0.092654	0.001216
		775	0.037172	0.167698	0.135615	0.093211	0.000969
		774	0.037531	0.168625	0.136948	0.09362	0.001208
		773	0.037662	0.169626	0.137628	0.093665	0.001125
		772	0.037951	0.170743	0.138537	0.094338	0.001417
		771	0.038058	0.171807	0.139127	0.094617	0.001067
		770	0.038352	0.172776	0.140187	0.095031	0.000812
		769	0.038418	0.173177	0.140941	0.094873	0.000672
		768	0.039175	0.17457	0.142021	0.095657	0.001046
		767	0.039523	0.175783	0.143132	0.096346	0.000866
		766	0.039922	0.176597	0.143956	0.096384	0.000741
		765	0.040265	0.17764	0.144951	0.096772	0.00058
		764	0.040947	0.178486	0.145984	0.097169	0.000756
		763	0.041193	0.179764	0.146904	0.09774	0.000734
		762	0.041735	0.180966	0.147948	0.098282	0.000674
		761	0.042191	0.182026	0.149298	0.098739	0.000825
		760	0.042526	0.182909	0.150204	0.099307	0.000744
		759	0.043101	0.183914	0.151175	0.099789	0.001
		758	0.043353	0.185256	0.152446	0.100551	0.000712
		757	0.04368	0.186611	0.153388	0.100441	0.000476
		756	0.044083	0.187524	0.154881	0.101348	0.001111
		755	0.044366	0.189032	0.155722	0.101408	0.000965
		754	0.045089	0.190314	0.157075	0.102302	0.001377
		753	0.0448	0.191757	0.157982	0.102286	0.000708
		752	0.045383	0.192525	0.159062	0.102785	0.000777
		751	0.045964	0.193692	0.160141	0.103393	0.000891
		750	0.04618	0.194707	0.161114	0.103642	0.000545
		749	0.046424	0.196077	0.162303	0.104063	0.000512
		748	0.047606	0.197405	0.163882	0.10485	0.00084
		747	0.047533	0.198364	0.164708	0.105166	0.00061
		746	0.048131	0.199282	0.165559	0.105324	0.000535
		745	0.048976	0.200657	0.167129	0.105971	0.000544
		744	0.049326	0.202314	0.168301	0.106613	0.000665
		743	0.049697	0.203547	0.169242	0.107395	0.000887
		742	0.049781	0.20437	0.170356	0.107663	0.000538
		741	0.05035	0.206095	0.171813	0.10778	0.000385
		740	0.051171	0.207488	0.173603	0.108651	0.001214
		739	0.051307	0.208747	0.174463	0.109077	0.000855
		738	0.051389	0.209943	0.175519	0.109372	0.000739
		737	0.052029	0.210906	0.17657	0.109687	0.000324
		736	0.052614	0.212302	0.178193	0.110408	0.000592
		735	0.052929	0.213336	0.179372	0.110672	0.000666
		734	0.053526	0.215038	0.180654	0.111416	0.000757
		733	0.054077	0.216354	0.181648	0.111459	0.000489
		732	0.05481	0.217463	0.182957	0.112104	0.000581
		731	0.055205	0.219012	0.184455	0.112736	0.000614
		730	0.056008	0.220343	0.185912	0.11357	0.00082
		729	0.056178	0.22169	0.186863	0.113894	0.000502
		728	0.056477	0.223008	0.188172	0.114169	0.000345
		727	0.057098	0.224258	0.189784	0.114867	0.000733
		726	0.057758	0.225749	0.191165	0.115051	0.000943
		725	0.058039	0.227149	0.192461	0.115949	0.000788
		724	0.058438	0.228515	0.193564	0.115835	0.000302
		723	0.059245	0.229647	0.195003	0.116459	0.000576
		722	0.059573	0.230901	0.196336	0.116978	0.000681
		721	0.060225	0.232572	0.197662	0.117571	0.000545
		720	0.060667	0.233574	0.199153	0.117919	0.000499
		719	0.061256	0.234977	0.200445	0.118462	0.000621
		718	0.061588	0.23719	0.201836	0.119054	0.000354
		717	0.062022	0.238146	0.203047	0.119485	0.00053
		716	0.062601	0.239218	0.204353	0.120015	0.000493
		715	0.062843	0.240805	0.205485	0.12007	4.99e-05
		714	0.064002	0.242109	0.207018	0.120742	0.000302
		713	0.064073	0.243732	0.208752	0.121627	0.000628
		712	0.065006	0.245208	0.210138	0.122143	0.00066
		711	0.065401	0.246222	0.211218	0.122316	0.000167
		710	0.066276	0.248292	0.212573	0.122807	0.000241
		709	0.066519	0.24924	0.214155	0.123461	0.000346
		708	0.067131	0.250949	0.215566	0.123964	0.000411
		707	0.06813	0.252346	0.217116	0.124452	0.000346
		706	0.068707	0.253511	0.218518	0.124767	0.00026
		705	0.069072	0.255456	0.219877	0.125312	0.000322
		704	0.070144	0.2569	0.221964	0.126358	0.000737
		703	0.071042	0.258271	0.223271	0.126776	0.000682
		702	0.071844	0.25974	0.224792	0.127392	0.000635
		701	0.072363	0.26137	0.226542	0.128072	0.000662
		700	0.072932	0.263197	0.228198	0.128583	0.000829
		699	0.073532	0.264792	0.229305	0.12871	0.000283
		698	0.074502	0.266709	0.231217	0.12967	0.00042
		697	0.075229	0.267917	0.232664	0.13009	0.000409
		696	0.075885	0.269773	0.234382	0.130452	0.000379
		695	0.076612	0.271491	0.235944	0.130894	0.000425
		694	0.077522	0.273262	0.237481	0.131653	0.000378
		693	0.078307	0.274991	0.239113	0.132326	0.000378
		692	0.07884	0.276391	0.240798	0.132426	0.000294
		691	0.07965	0.278298	0.242498	0.13308	0.000424
		690	0.08047	0.279923	0.244172	0.133715	0.000293
		689	0.081526	0.281553	0.245962	0.134409	0.00051
		688	0.082156	0.283133	0.247523	0.134616	0.00027
		687	0.083427	0.28495	0.249657	0.135416	0.000409
		686	0.083976	0.287058	0.251129	0.135799	0.000137
		685	0.084967	0.28837	0.252973	0.136608	0.000475
		684	0.085899	0.290473	0.254836	0.137137	0.000513
		683	0.086661	0.292414	0.256495	0.137135	0.000279
		682	0.087673	0.29403	0.2583	0.13806	0.000252
		681	0.088511	0.29632	0.260227	0.138548	0.000234
		680	0.089264	0.297904	0.262159	0.13928	0.000629
		679	0.090293	0.29973	0.263777	0.139413	0.000174
		678	0.091444	0.302004	0.265569	0.139999	2.82e-06
		677	0.092469	0.303992	0.267454	0.14076	0.000183
		676	0.093346	0.305884	0.269601	0.141292	0.000207
		675	0.094432	0.307675	0.271741	0.142032	0.000524
		674	0.095754	0.309475	0.273376	0.142412	0.000151
		673	0.096751	0.311515	0.274981	0.14287	0.000274
		672	0.097622	0.31336	0.277068	0.143593	0.000278
		671	0.099179	0.315272	0.279355	0.144241	0.000654
		670	0.1	0.316995	0.281086	0.144588	0.000588
		669	0.10091	0.319313	0.28275	0.145003	0.000278
		668	0.102307	0.321458	0.284971	0.145775	0.000685
		667	0.103031	0.323791	0.286766	0.145869	0.000321
		666	0.104304	0.325519	0.288741	0.1466	0.000383
		665	0.10527	0.327328	0.290415	0.147	0.000137
		664	0.106531	0.330153	0.29236	0.147694	0.000232
		663	0.107604	0.331939	0.294406	0.147793	0.000128
		662	0.109086	0.333932	0.29667	0.148778	0.000262
		661	0.110268	0.33561	0.298322	0.14952	0.000285
		660	0.111732	0.33827	0.300307	0.149726	-4.45e-05
		659	0.112872	0.340278	0.302509	0.150287	0.000106
		658	0.114472	0.342592	0.304589	0.151001	0.000213
		657	0.115623	0.344631	0.30672	0.151701	0.00015
		656	0.117286	0.34664	0.308465	0.152006	0.000194
		655	0.118415	0.349278	0.310599	0.152407	-0.00012
		654	0.119858	0.35094	0.312614	0.153061	0.00018
		653	0.121317	0.353475	0.314625	0.153775	4.89e-05
		652	0.122837	0.355428	0.316768	0.154479	0.000244
		651	0.124138	0.3577	0.318545	0.154721	-2.39e-05
		650	0.125529	0.360194	0.320521	0.155088	-0.0002
		649	0.126976	0.362463	0.322676	0.155603	-9.97e-05
		648	0.12854	0.364692	0.324569	0.156545	9.07e-05
		647	0.130414	0.366713	0.326724	0.156825	-2.87e-05
		646	0.131913	0.369237	0.328856	0.157498	-5.37e-05
		645	0.133313	0.371404	0.330691	0.157823	-0.00016
		644	0.13522	0.373826	0.333012	0.158602	-0.00015
		643	0.136907	0.375791	0.334949	0.159127	8.61e-05
		642	0.138547	0.378589	0.337271	0.159731	-0.00015
		641	0.140463	0.380882	0.339353	0.160377	6.69e-05
		640	0.142135	0.38349	0.341598	0.161036	-0.00021
		639	0.14394	0.385811	0.343585	0.161451	-0.0001
		638	0.145958	0.387751	0.345927	0.16193	2.71e-05
		637	0.147616	0.390206	0.347696	0.16243	-0.0004
		636	0.149771	0.392638	0.350035	0.163167	0.000166
		635	0.151637	0.395044	0.352208	0.163571	4.72e-05
		634	0.153576	0.397614	0.354401	0.163937	3.52e-06
		633	0.15572	0.399812	0.356515	0.164626	-7.37e-05
		632	0.15759	0.402299	0.358518	0.164957	-4.25e-06
		631	0.159794	0.405033	0.360867	0.165551	0.000157
		630	0.16155	0.407265	0.36309	0.165934	-2.68e-05
		629	0.164007	0.409768	0.365517	0.166429	-1.07e-05
		628	0.165664	0.41263	0.367364	0.166644	-0.00058
		627	0.167766	0.415035	0.369577	0.166935	-0.00054
		626	0.170091	0.417682	0.372197	0.167705	-0.00011
		625	0.172562	0.419974	0.374696	0.168388	-0.00014
		624	0.174953	0.422954	0.376768	0.168616	-0.00039
		623	0.176952	0.425583	0.378854	0.169041	-0.00043
		622	0.179208	0.428326	0.381379	0.169413	-0.00027
		621	0.181595	0.430712	0.384021	0.170219	-0.00034
		620	0.184427	0.433411	0.38633	0.17068	-0.0003
		619	0.186715	0.436032	0.388728	0.171129	-0.00046
		618	0.188825	0.438862	0.391067	0.171246	-0.00046
		617	0.191436	0.441486	0.39378	0.17208	-0.00039
		616	0.193963	0.444329	0.39624	0.172591	-0.00049
		615	0.196743	0.447018	0.398861	0.172903	-0.00039
		614	0.199062	0.449621	0.401112	0.173206	-0.00033
		613	0.20153	0.452626	0.403744	0.173691	-0.00057
		612	0.20443	0.455207	0.406556	0.174609	-0.00031
		611	0.2071	0.458142	0.409144	0.174901	-0.00028
		610	0.209638	0.461067	0.411489	0.175354	-0.0002
		609	0.212075	0.46394	0.414088	0.175591	-0.00035
		608	0.214786	0.466838	0.416915	0.176281	-0.00053
		607	0.217602	0.469671	0.419424	0.176627	-0.00037
		606	0.220467	0.472467	0.422094	0.17681	-0.00041
		605	0.22294	0.475601	0.424639	0.177266	-0.0008
		604	0.22575	0.478575	0.427388	0.177797	-0.00085
		603	0.228625	0.481689	0.430083	0.178419	-0.00054
		602	0.231918	0.484294	0.433251	0.178961	-0.00034
		601	0.234641	0.487554	0.435831	0.178886	-0.00035
		600	0.237152	0.490573	0.438487	0.17954	-0.00077
		599	0.240501	0.493787	0.441454	0.180083	-0.00077
		598	0.24336	0.496783	0.444521	0.180555	-0.00029
		597	0.246209	0.500049	0.447384	0.181067	-0.00063
		596	0.249292	0.503356	0.450305	0.181327	-0.00061
		595	0.252031	0.506687	0.452889	0.181559	-0.00084
		594	0.255156	0.510019	0.455915	0.18183	-0.00094
		593	0.258679	0.513013	0.459448	0.182552	-0.00044
		592	0.261761	0.516793	0.462516	0.182953	-0.00069
		591	0.264883	0.519997	0.465464	0.183428	-0.00091
		590	0.26814	0.523601	0.468521	0.183741	-0.00081
		589	0.271538	0.526799	0.472038	0.184653	-0.00045
		588	0.274739	0.530294	0.475158	0.184863	-0.00053
		587	0.277765	0.533952	0.478288	0.185233	-0.00084
		586	0.28127	0.537686	0.481401	0.18554	-0.00096
		585	0.284138	0.541288	0.484708	0.186102	-0.00065
		584	0.287516	0.544979	0.488066	0.186573	-0.00083
		583	0.290793	0.548771	0.491429	0.18719	-0.00087
		582	0.294396	0.552326	0.494772	0.187372	-0.00095
		581	0.297486	0.556208	0.498217	0.187992	-0.00108
		580	0.300974	0.560145	0.501956	0.188611	-0.00095
		579	0.304356	0.56381	0.505456	0.188878	-0.00119
		578	0.307719	0.567918	0.508738	0.189294	-0.00105
		577	0.31132	0.571877	0.512645	0.19008	-0.00072
		576	0.314404	0.575848	0.516126	0.19029	-0.0011
		575	0.318024	0.579488	0.519858	0.191129	-0.001
		574	0.321453	0.583777	0.52349	0.191492	-0.00106
		573	0.324458	0.587778	0.526972	0.191977	-0.00098
		572	0.327363	0.591777	0.530614	0.192224	-0.00131
		571	0.331195	0.595747	0.534647	0.19328	-0.00076
		570	0.334753	0.599696	0.538585	0.193482	-0.00091
		569	0.337912	0.60414	0.541922	0.193999	-0.00085
		568	0.341944	0.609349	0.546693	0.194793	-0.00118
		567	0.3445	0.612357	0.549255	0.194672	-0.00127
		566	0.348098	0.617067	0.553158	0.195574	-0.0014
		565	0.351004	0.621474	0.557299	0.195895	-0.00146
		564	0.354139	0.625657	0.560834	0.196266	-0.00165
		563	0.357564	0.629704	0.564717	0.197014	-0.00156
		562	0.360764	0.634158	0.568569	0.197799	-0.00151
		561	0.36391	0.638735	0.572567	0.197925	-0.00179
		560	0.366687	0.642696	0.576298	0.198655	-0.00187
		559	0.370007	0.646994	0.580113	0.199297	-0.00175
		558	0.372834	0.6511	0.583909	0.199912	-0.00131
		557	0.376409	0.655682	0.588131	0.200592	-0.00148
		556	0.37946	0.659982	0.592232	0.201648	-0.00133
		555	0.382203	0.664168	0.596075	0.202159	-0.00131
		554	0.385253	0.668461	0.599859	0.20294	-0.00105
		553	0.388397	0.672872	0.603981	0.203487	-0.00112
		552	0.391108	0.677415	0.607787	0.204264	-0.00121
		551	0.393831	0.681467	0.61143	0.204523	-0.00127
		550	0.396977	0.685843	0.615304	0.205354	-0.00141
		549	0.399716	0.690368	0.619206	0.205913	-0.00162
		548	0.402778	0.694426	0.623282	0.206613	-0.00138
		547	0.405607	0.698845	0.627059	0.207265	-0.0016
		546	0.408045	0.703328	0.630732	0.207948	-0.00151
		545	0.410944	0.707639	0.634915	0.208723	-0.00148
		544	0.413963	0.711804	0.638789	0.20922	-0.00166
		543	0.4168	0.716812	0.642936	0.210202	-0.00147
		542	0.419223	0.720997	0.646413	0.210457	-0.00155
		541	0.422472	0.725854	0.650774	0.211525	-0.0015
		540	0.424969	0.730141	0.654848	0.211791	-0.00165
		539	0.428174	0.734785	0.659219	0.212709	-0.00171
		538	0.430804	0.739264	0.662849	0.213292	-0.00156
		537	0.433791	0.743994	0.667172	0.213944	-0.00174
		536	0.436761	0.748841	0.671705	0.214386	-0.00193
		535	0.440062	0.753621	0.676123	0.215459	-0.00167
		534	0.443034	0.758297	0.680554	0.21633	-0.00143
		533	0.446273	0.763311	0.684995	0.217087	-0.00157
		532	0.449224	0.768371	0.689569	0.217728	-0.00151
		531	0.452252	0.773358	0.694109	0.218083	-0.00177
		530	0.455626	0.778595	0.698456	0.218702	-0.00201
		529	0.459058	0.783873	0.703203	0.21954	-0.00203
		528	0.462279	0.789103	0.708011	0.219719	-0.00222
		527	0.465709	0.794752	0.713204	0.220753	-0.00246
		526	0.469235	0.800048	0.718168	0.221355	-0.00229
		525	0.473169	0.805608	0.723217	0.222306	-0.00236
		524	0.476465	0.81127	0.728449	0.222786	-0.00255
		523	0.480061	0.81701	0.733634	0.223568	-0.0025
		522	0.483792	0.822801	0.739088	0.224471	-0.00244
		521	0.48805	0.828546	0.744559	0.225325	-0.00235
		520	0.491688	0.834715	0.750158	0.225727	-0.0026
		519	0.495716	0.840623	0.755648	0.226568	-0.00264
		518	0.499547	0.846588	0.761612	0.227535	-0.00259
		517	0.503897	0.852793	0.76692	0.228086	-0.00273
		516	0.508098	0.858863	0.773158	0.228986	-0.00227
		515	0.512035	0.864815	0.779032	0.229556	-0.00233
		514	0.516312	0.871369	0.785142	0.230389	-0.00255
		513	0.52068	0.877808	0.790885	0.231226	-0.00241
		512	0.52474	0.88447	0.796698	0.232014	-0.00263
		511	0.529285	0.890593	0.803226	0.233063	-0.00217
		510	0.53365	0.897431	0.809463	0.233995	-0.00227
		509	0.537728	0.904174	0.815709	0.23452	-0.00249
		508	0.542613	0.910663	0.822074	0.235393	-0.0022
		507	0.54703	0.917649	0.829013	0.236257	-0.00199
		506	0.551474	0.924554	0.834892	0.23707	-0.00224
		505	0.555595	0.930838	0.841016	0.23807	-0.00203
		504	0.559782	0.93828	0.84734	0.238412	-0.00242
		503	0.564637	0.945087	0.853876	0.239623	-0.00263
		502	0.569041	0.95201	0.860949	0.240596	-0.00214
		501	0.573362	0.959054	0.867281	0.241426	-0.00228
		500	0.57772	0.966278	0.873937	0.242176	-0.00239
		499	0.582091	0.973531	0.880771	0.243022	-0.0025
		498	0.58696	0.981123	0.887773	0.244189	-0.00229
		497	0.59132	0.988494	0.894517	0.245029	-0.00233
		496	0.595702	0.995675	0.901575	0.245901	-0.0023
		495	0.599492	1.00335	0.908349	0.246382	-0.00263
		494	0.604674	1.01107	0.916072	0.247981	-0.00238
		493	0.608999	1.01879	0.922978	0.248878	-0.00227
		492	0.613525	1.02673	0.930356	0.249946	-0.00247
		491	0.618005	1.0349	0.937969	0.250857	-0.00236
		490	0.622616	1.04278	0.945534	0.251759	-0.00259
		489	0.627548	1.05114	0.953597	0.253107	-0.00225
		488	0.632044	1.0596	0.96122	0.253937	-0.0022
		487	0.636237	1.06791	0.969137	0.254944	-0.00263
		486	0.640719	1.07685	0.9772	0.255983	-0.00274
		485	0.645753	1.08555	0.985593	0.257451	-0.00242
		484	0.650557	1.09436	0.993904	0.258411	-0.00231
		483	0.655299	1.10349	1.00227	0.259316	-0.0024
		482	0.660042	1.11214	1.01108	0.260663	-0.00267
		481	0.664779	1.12138	1.01981	0.262012	-0.0026
		480	0.669913	1.13071	1.02869	0.263171	-0.00251
		479	0.674785	1.14051	1.03791	0.264394	-0.0024
		478	0.679602	1.14968	1.04688	0.265464	-0.00282
		477	0.684148	1.15982	1.0562	0.26621	-0.00309
		476	0.68977	1.1698	1.06587	0.26791	-0.00266
		475	0.69487	1.17936	1.07563	0.269091	-0.00278
		474	0.70009	1.18964	1.08515	0.270742	-0.00254
		473	0.70495	1.20015	1.09479	0.271453	-0.00289
		472	0.71008	1.21073	1.10454	0.272823	-0.0028
		471	0.716016	1.22073	1.11478	0.274151	-0.0026
		470	0.721351	1.23144	1.1258	0.276227	-0.00226
		469	0.726838	1.24207	1.13629	0.278001	-0.00215
		468	0.73197	1.25323	1.14637	0.278996	-0.00211
		467	0.737639	1.26359	1.15667	0.280562	-0.00181
		466	0.742826	1.27449	1.16728	0.281822	-0.00196
		465	0.748346	1.28543	1.17785	0.283179	-0.00219
		464	0.753502	1.29608	1.1885	0.285011	-0.00188
		463	0.75864	1.30697	1.19877	0.285664	-0.00226
		462	0.763779	1.3178	1.20937	0.287221	-0.00205
		461	0.769044	1.32925	1.22017	0.288866	-0.00226
		460	0.774372	1.34122	1.23182	0.289926	-0.00229
		459	0.778959	1.35094	1.241	0.290864	-0.00235
		458	0.783846	1.36213	1.25156	0.292642	-0.00226
		457	0.788477	1.37292	1.26222	0.294148	-0.00268
		456	0.793227	1.3836	1.27246	0.295151	-0.00233
		455	0.796622	1.39387	1.28252	0.296707	-0.00239
		454	0.800669	1.40406	1.29191	0.297965	-0.00274
		453	0.804392	1.41452	1.30209	0.29976	-0.00255
		452	0.807933	1.42471	1.31182	0.300971	-0.00259
		451	0.810857	1.43443	1.32072	0.302206	-0.00249
		450	0.813512	1.44397	1.33029	0.303488	-0.00262
		449	0.815843	1.4537	1.3388	0.30456	-0.0032
		448	0.818197	1.46278	1.34788	0.305769	-0.00288
		447	0.820483	1.47231	1.35679	0.30718	-0.00295
		446	0.821624	1.48115	1.36535	0.308501	-0.00335
		445	0.822875	1.49015	1.37344	0.309619	-0.00325
		444	0.823558	1.4992	1.38137	0.310976	-0.00355
		443	0.824358	1.50664	1.38969	0.311992	-0.00331
		442	0.82502	1.51519	1.39772	0.313493	-0.00349
		441	0.82523	1.5237	1.40507	0.314428	-0.00336
		440	0.824661	1.53143	1.41251	0.315693	-0.00348
		439	0.824823	1.53913	1.41996	0.316823	-0.00318
		438	0.824576	1.54686	1.42726	0.318237	-0.00324
		437	0.82354	1.55463	1.43447	0.319209	-0.00324
		436	0.823172	1.56171	1.44162	0.32045	-0.00335
		435	0.822434	1.56895	1.44839	0.321308	-0.00353
		434	0.821646	1.57603	1.45552	0.322431	-0.00335
		433	0.820891	1.5828	1.46189	0.323648	-0.00347
		432	0.819569	1.5902	1.46848	0.324608	-0.00314
		431	0.818237	1.59715	1.47506	0.325417	-0.00319
		430	0.817271	1.60336	1.48137	0.326582	-0.00305
		429	0.816544	1.60993	1.48783	0.328049	-0.00269
		428	0.815037	1.61583	1.49409	0.328985	-0.00311
		427	0.813778	1.62179	1.49964	0.32928	-0.00312
		426	0.812374	1.62802	1.50555	0.330399	-0.00294
		425	0.811229	1.63358	1.51077	0.330887	-0.00302
		424	0.809658	1.6394	1.51659	0.332369	-0.0029
		423	0.807986	1.64373	1.52146	0.332623	-0.00304
		422	0.80619	1.6495	1.52603	0.333453	-0.00304
		421	0.804372	1.6538	1.52994	0.334611	-0.00288
		420	0.802837	1.65845	1.53435	0.334883	-0.00308
		419	0.80051	1.66194	1.53779	0.335672	-0.00266
		418	0.798353	1.66534	1.54156	0.336416	-0.00303
		417	0.79575	1.66875	1.54425	0.336961	-0.00304
		416	0.793302	1.67183	1.54654	0.337383	-0.00335
		415	0.790475	1.67387	1.54917	0.338104	-0.00293
		414	0.787226	1.67672	1.55158	0.338517	-0.00276
		413	0.784197	1.67828	1.55332	0.339772	-0.00228
		412	0.780766	1.68029	1.55435	0.340413	-0.00253
		411	0.777657	1.68159	1.55573	0.341116	-0.00216
		410	0.773697	1.68225	1.55605	0.341112	-0.00211
		409	0.769854	1.68367	1.55695	0.34186	-0.00238
		408	0.765982	1.68407	1.55639	0.342317	-0.00212
		407	0.761875	1.684	1.55672	0.342593	-0.00219
		406	0.7578	1.68481	1.55635	0.342737	-0.00231
		405	0.753434	1.68457	1.5554	0.343374	-0.00212
		404	0.749148	1.6844	1.55524	0.343818	-0.00224
		403	0.744702	1.68439	1.5539	0.343593	-0.00242
		402	0.740844	1.68488	1.5536	0.344053	-0.00247
		401	0.73641	1.68353	1.55129	0.344186	-0.00264
		400	0.732382	1.68371	1.55001	0.344169	-0.00298
		399	0.728156	1.68284	1.549	0.344447	-0.00302
		398	0.724388	1.68168	1.54706	0.344861	-0.00261
		397	0.719761	1.68134	1.54505	0.345306	-0.00278
		396	0.716129	1.68087	1.54325	0.344984	-0.00284
		395	0.71209	1.68075	1.54179	0.345606	-0.0034
		394	0.707968	1.67972	1.53959	0.345095	-0.00379
		393	0.705212	1.67951	1.53889	0.346023	-0.00304
		392	0.701641	1.67869	1.53679	0.346413	-0.00345
		391	0.69816	1.67882	1.53468	0.346702	-0.00309
		390	0.694801	1.67823	1.53406	0.346882	-0.00342
		389	0.692558	1.6779	1.53279	0.347561	-0.00277
		388	0.690153	1.67722	1.53134	0.348049	-0.00293
		387	0.68806	1.676	1.52997	0.34813	-0.00278
		386	0.685716	1.67735	1.5289	0.348176	-0.00298
		385	0.684267	1.67648	1.52916	0.349645	-0.00192
		384	0.68277	1.67775	1.52735	0.349802	-0.00219
		383	0.682013	1.67747	1.52679	0.350105	-0.00196
		382	0.68184	1.67846	1.52716	0.351682	-0.00117
		381	0.680747	1.67994	1.52698	0.350535	-0.00236
		380	0.68105	1.68054	1.52674	0.350733	-0.00269
		379	0.681195	1.68132	1.52534	0.350939	-0.00256
		378	0.681469	1.68381	1.52621	0.350952	-0.00318
		377	0.683478	1.68594	1.52755	0.352223	-0.00253
		376	0.683731	1.68742	1.52795	0.352236	-0.00266
		375	0.685605	1.68899	1.52883	0.35276	-0.00276
		374	0.687722	1.69068	1.53068	0.35345	-0.00297
		373	0.689483	1.69331	1.53238	0.354033	-0.00275
		372	0.692171	1.6959	1.53514	0.355746	-0.00121
		371	0.695665	1.69832	1.5383	0.357174	-0.00029
		370	0.698548	1.70109	1.53879	0.3556	-0.00224
		369	0.701765	1.70503	1.54123	0.356104	-0.00231
		368	0.706789	1.71677	1.55048	0.35824	-0.00189
		367	0.710207	1.71934	1.55323	0.358769	-0.0023
		366	0.715089	1.72407	1.55797	0.35982	-0.00104
		365	0.720006	1.72751	1.56247	0.361011	-0.00174
		364	0.725627	1.73159	1.5655	0.362216	-0.00132
		363	0.730772	1.73651	1.57136	0.363323	-0.0012
		362	0.736492	1.74176	1.57533	0.36487	-0.00144
		361	0.743044	1.74581	1.58168	0.365568	-0.00132
		360	0.749232	1.75196	1.58573	0.367051	-0.00111
		359	0.756028	1.75648	1.59124	0.368754	-0.00116
		358	0.762705	1.75934	1.59488	0.371011	-0.00138
		357	0.76994	1.759	1.60115	0.372345	-0.00018
		356	0.777187	1.7617	1.60509	0.37423	-0.00055
		355	0.78265	1.765	1.60475	0.374574	-0.00136
		354	0.791303	1.75921	1.60922	0.378235	-0.00076
		353	0.799302	1.76156	1.61155	0.379512	4.14e-05
		352	0.805684	1.75493	1.61273	0.383267	0.000705
		351	0.812418	1.74203	1.60591	0.383496	0.000532
				1.72529	1.59427	0.386068	0.00033
Fig 5c		[BioB+BsaP]#	BioB# + BsaP	BioB# + BsaP#
	Initial Velocity [μM/min]	0.0079	0.0011	0.0025
		0.0084	0.0016	0.0024
		0.0101	0.0015	0.002

## Sheet: Suppl Fig. 3
Supplementary Fig. 3a
		no Biotin									Biotin
	Time [h]	mc2-155			ΔbioBop			ΔbioBop:: bioBop			mc2-155			ΔbioBop			ΔbioBop:: bioBop
OD600nm	0	0.018825	0.02845	0.0218	0.0287	0.02945	0.028075	0.01895	0.019025	0.0222	0.018875	0.018875	0.019325	0.023175	0.023175	0.02585	0.02205	0.02205	0.021425
	2.8	0.02005	0.03015	0.0318	0.03525	0.037125	0.03495	0.03445	0.032	0.03475	0.04065	0.04065	0.0374	0.0326	0.0326	0.032375	0.040875	0.040875	0.044625
	5.6	0.050225	0.075375	0.080125	0.0331	0.034425	0.041625	0.092125	0.085225	0.085975	0.09685	0.09685	0.0938	0.0725	0.0725	0.079125	0.09965	0.09965	0.096475
	8.4	0.1207	0.17	0.17205	0.030675	0.042725	0.0456	0.192525	0.188225	0.184425	0.219425	0.219425	0.211625	0.140775	0.140775	0.147525	0.2178	0.2178	0.216725
	11.1	0.286275	0.347875	0.362825	0.03065	0.0315	0.03805	0.3859	0.42955	0.37675	0.420025	0.420025	0.410775	0.2943	0.2943	0.319	0.4189	0.4189	0.408
	13.9	0.414975	0.453475	0.446375	0.026725	0.03455	0.035325	0.4693	0.633675	0.452475	0.47935	0.47935	0.48305	0.407025	0.407025	0.43115	0.4786	0.4786	0.4764
	16.7	0.4295	0.50155	0.476525	0.0322	0.02865	0.02595	0.50355	0.6952	0.4844	0.535975	0.535975	0.52195	0.452325	0.452325	0.470275	0.5262	0.5262	0.52125
	19.5	0.451625	0.510425	0.489575	0.032275	0.027725	0.031725	0.5334	0.7073	0.53355	0.554375	0.554375	0.5499	0.457975	0.457975	0.5056	0.56085	0.56085	0.543075
	22.3	0.47685	0.53675	0.510025	0.03495	0.030025	0.03905	0.600625	0.730325	0.578725	0.58625	0.58625	0.576825	0.49165	0.49165	0.536875	0.606225	0.606225	0.595825
	25.1	0.48205	0.5715	0.533525	0.021975	0.029125	0.029525	0.602975	0.740925	0.598825	0.6129	0.6129	0.602225	0.51245	0.51245	0.5725	0.6415	0.6415	0.634
	27.9	0.512875	0.564575	0.55965	0.0228	0.023425	0.02365	0.6414	0.753925	0.6286	0.630425	0.630425	0.6187	0.5352	0.5352	0.5809	0.6742	0.6742	0.660775
	30.7	0.545425	0.6131	0.57245	0.02055	0.0321	0.023775	0.676325	0.770875	0.6587	0.662325	0.662325	0.638925	0.5612	0.5612	0.597225	0.681675	0.681675	0.68565
	33.4	0.566225	0.623	0.595675	0.02155	0.021175	0.028475	0.6997	0.780125	0.67435	0.67535	0.67535	0.660875	0.582125	0.582125	0.611675	0.715225	0.715225	0.714525
	36.2	0.5629	0.628425	0.620675	0.025225	0.023125	0.0264	0.706675	0.795	0.700275	0.69165	0.69165	0.67095	0.599275	0.599275	0.634075	0.730125	0.730125	0.732025
	38.5	0.5978	0.6444	0.6186	0.0219	0.024125	0.025925	0.724375	0.81275	0.7202	0.698925	0.698925	0.678475	0.6213	0.6213	0.64535	0.74665	0.74665	0.76495
Supplementary Fig. 3b
		no Biotin									Biotin
OD600nm	Time [h]	Δmsmeg3196			ΔbsaP			ΔbioB			Δmsmeg3196			ΔbsaP			ΔbioB
	0	0.022575	0.017325	0.0168	0.0096	0.01155	0.007275	0.0247	0.0263	0.022175	0.02185	0.016775	0.0212	0.010025	0.0085	0.0085	0.02825	0.02415	0.02415
	2.8	0.03325	0.029175	0.028625	0.013125	0.015875	0.01295	0.030075	0.031275	0.028025	0.03165	0.0273	0.028975	0.017075	0.0166	0.0166	0.038	0.03985	0.03985
	5.6	0.049075	0.044975	0.045625	0.01605	0.019075	0.0162	0.0313	0.03325	0.040875	0.047175	0.03995	0.046675	0.045775	0.04405	0.04405	0.0856	0.0828	0.0828
	8.4	0.073425	0.0667	0.07005	0.019275	0.018275	0.017925	0.0322	0.0379	0.0255	0.070475	0.0593	0.070475	0.10485	0.09525	0.09525	0.183675	0.172175	0.172175
	11.1	0.1142	0.1013	0.110325	0.013575	0.021725	0.019375	0.025275	0.028125	0.028	0.1062	0.090675	0.109075	0.223475	0.21675	0.21675	0.3841	0.3765	0.3765
	13.9	0.19305	0.174375	0.192075	0.014725	0.01935	0.0201	0.030525	0.03315	0.0203	0.1765	0.15655	0.1807	0.408425	0.389825	0.389825	0.46	0.446125	0.446125
	16.7	0.3282	0.330225	0.337225	0.01425	0.01995	0.01765	0.026	0.026425	0.0227	0.33205	0.2942	0.31845	0.4714	0.450525	0.450525	0.508025	0.4911	0.4911
	19.5	0.41085	0.422725	0.4288	0.01275	0.0134	0.0125	0.03455	0.0262	0.022125	0.400675	0.41055	0.410825	0.5108	0.4931	0.4931	0.539725	0.513225	0.513225
	22.3	0.437575	0.456425	0.46435	0.00935	0.0172	0.00855	0.023425	0.03005	0.027375	0.44035	0.42755	0.4455	0.557025	0.5296	0.5296	0.587375	0.55245	0.55245
	25.1	0.4599	0.45835	0.474175	0.01635	0.010525	0.011675	0.024625	0.02335	0.020625	0.4543	0.441025	0.453175	0.5628	0.559375	0.559375	0.620525	0.58255	0.58255
	27.9	0.485375	0.475775	0.4927	0.0083	0.0097	0.011175	0.0172	0.019425	0.026675	0.476825	0.461425	0.47545	0.620325	0.58965	0.58965	0.64605	0.6132	0.6132
	30.7	0.4875	0.489075	0.506125	0.00865	0.010475	0.008925	0.01765	0.01845	0.023325	0.483425	0.48235	0.482975	0.62435	0.61765	0.61765	0.69905	0.670825	0.670825
	33.4	0.499925	0.49945	0.52325	0.0075	0.008975	0.007825	0.016025	0.018575	0.0189	0.495675	0.4972	0.496925	0.6693	0.641625	0.641625	0.708825	0.684775	0.684775
	36.2	0.51795	0.51745	0.536175	0.007925	0.008125	0.007325	0.01745	0.0194	0.021425	0.516125	0.5132	0.519875	0.669675	0.674625	0.674625	0.72975	0.719625	0.719625
	38.5	0.54025	0.52265	0.5461	0.007925	0.0082	0.009	0.016	0.0177	0.019825	0.52855	0.52195	0.5307	0.679725	0.68525	0.68525	0.7553	0.737375	0.737375
Supplementary Fig. 3c
		no Biotin									Biotin
	Time [h]	ΔbioBop			ΔbioBop::bioB-bsaP.tb			ΔbioBop::bioB.tb			ΔbioBop			ΔbioBop::bioB-bsaP.tb			ΔbioBop::bioB.tb
OD600nm	0	0.03882	0.03982	0.03664	0.05292	0.05504	0.05332	0.04636	0.0479	0.04658	0.04066	0.03604	0.03776	0.05584	0.0533	0.05334	0.04866	0.04604	0.04764
	2.83776	0.04324	0.04208	0.0426	0.06852	0.06666	0.0733	0.05662	0.05942	0.06056	0.04756	0.0422	0.04482	0.07728	0.06878	0.06556	0.05706	0.062	0.06242
	5.67557	0.04962	0.0482	0.0491	0.12082	0.1122	0.12	0.07246	0.07552	0.0762	0.07512	0.06978	0.07184	0.1306	0.11772	0.10474	0.09232	0.105	0.10364
	8.51323	0.04854	0.0479	0.04818	0.21986	0.19712	0.21958	0.07936	0.08594	0.08606	0.1336	0.1241	0.12624	0.23004	0.21488	0.1882	0.17162	0.19448	0.19618
	11.3509	0.04568	0.04574	0.0442	0.40184	0.36206	0.39744	0.08148	0.08762	0.08878	0.26198	0.23544	0.23992	0.41134	0.40016	0.36248	0.3446	0.37496	0.37498
	14.1885	0.04134	0.04114	0.04388	0.50028	0.48088	0.4907	0.08032	0.08406	0.08608	0.44756	0.429	0.43662	0.51686	0.53074	0.49218	0.4872	0.49234	0.4936
	17.0258	0.03688	0.03692	0.03842	0.56612	0.566	0.551	0.0739	0.0798	0.08286	0.53178	0.52614	0.53392	0.56862	0.59778	0.5729	0.55426	0.55994	0.571
	19.8635	0.03546	0.03432	0.03426	0.62676	0.62732	0.61422	0.06864	0.07294	0.08036	0.59724	0.59386	0.6053	0.61942	0.64608	0.63916	0.62334	0.62356	0.63678
	22.7012	0.03224	0.03096	0.03176	0.67184	0.70764	0.65704	0.06292	0.06632	0.0718	0.65668	0.65522	0.66676	0.6756	0.71888	0.71064	0.68192	0.69144	0.70466
	25.5389	0.02938	0.0283	0.02918	0.77948	0.8119	0.72186	0.05648	0.06024	0.06588	0.70494	0.70596	0.71714	0.73482	0.75268	0.79392	0.75822	0.74602	0.78142
	28.3767	0.0277	0.02634	0.02726	0.86664	0.84872	0.814	0.05296	0.05576	0.06156	0.74972	0.7508	0.76274	0.84264	0.83616	0.84286	0.81496	0.83162	0.84778
	31.2145	0.0258	0.02428	0.0255	0.88828	0.89712	0.8533	0.04986	0.05228	0.05656	0.78826	0.78856	0.79962	0.9065	0.90458	0.88362	0.87146	0.8661	0.88672
	34.0522	0.02434	0.02282	0.02396	0.90242	0.93288	0.88824	0.0459	0.04834	0.05332	0.8203	0.82132	0.83138	0.91104	0.95246	0.93354	0.90202	0.9047	0.9139
	36.8897	0.02298	0.02106	0.02248	0.9237	0.95782	0.90452	0.04346	0.04618	0.0504	0.84694	0.84424	0.8576	0.92354	0.97722	0.9737	0.95414	0.92326	0.93794
	39.7273	0.02198	0.01994	0.02124	0.94986	0.9735	0.91426	0.04322	0.04328	0.04778	0.8676	0.86378	0.87214	0.94196	0.99288	0.97868	0.9724	0.94342	0.95742
	42.5649	0.0209	0.01886	0.02012	0.9753	0.9702	0.93952	0.0414	0.04122	0.04594	0.87312	0.87768	0.88486	0.96564	0.99804	0.99054	0.9769	0.94574	0.9809
	44.2675	0.02036	0.01828	0.01952	1.0289	1.00144	0.96568	0.03772	0.03954	0.04502	0.87618	0.88584	0.88576	0.94946	1.0129	0.9664	0.973	0.97356	0.98822

## Sheet: Suppl Fig. 4
Supplementary Fig. 4b
		no Biotin						Biotin
	Time [h]	ΔbioA-msmeg3196			ΔbioA-msmeg3196::bioA-msmeg3196			ΔbioA-msmeg3196			ΔbioA-msmeg3196::bioA-msmeg3196
OD600nm	0	0.02175	0.02895	0.0248	0.0217	0.026775	0.026775	0.024775	0.0258	0.0258	0.023175	0.0248	0.024575
	2.27025	0.027075	0.03155	0.032175	0.042425	0.045275	0.045275	0.029425	0.034325	0.034325	0.048075	0.05105	0.04815
	5.10806	0.042375	0.0436	0.04895	0.1179	0.1217	0.1217	0.087575	0.09435	0.09435	0.1297	0.1377	0.1313
	7.94566	0.04855	0.052725	0.05965	0.276875	0.278375	0.278375	0.199975	0.20915	0.20915	0.30345	0.308775	0.30225
	10.2156	0.0497	0.05	0.0613	0.52715	0.515675	0.515675	0.383325	0.391575	0.391575	0.5451	0.559775	0.5476
	12.4859	0.04595	0.0468	0.058375	0.71165	0.72685	0.72685	0.643875	0.63195	0.63195	0.734475	0.7663	0.770525
	14.7563	0.04045	0.0417	0.0551	0.8223	0.835675	0.835675	0.74485	0.743025	0.743025	0.849475	0.8813	0.869025
	17.0265	0.034825	0.0369	0.0483	0.900025	0.907775	0.907775	0.8227	0.829525	0.829525	0.924525	0.94295	0.9467
	19.2966	0.0316	0.030025	0.04255	0.95145	0.968875	0.968875	0.87765	0.8767	0.8767	0.9786	0.99775	1.00572
	21.5668	0.026525	0.027575	0.0414	0.9612	0.9954	0.9954	0.915825	0.919075	0.919075	0.98485	1.01258	1.02365
	23.837	0.022975	0.024175	0.0341	0.971775	1.00745	1.00745	0.957575	0.956	0.956	0.990475	1.0158	1.03365

## Sheet: Suppl Fig. 5
Supplementary Fig. 5a
		no Biotin									Biotin
	Time [h]	ΔbioBop			ΔbioBop::bioB.tb-Tw			ΔbioBop::bioB.tb-Tw::bsaP.tb-L5			ΔbioBop			ΔbioBop::bioB.tb-Tw			ΔbioBop::bioB.tb-Tw::bsaP.tb-L5
OD600nm	0	0.02916	0.03108	0.0291	0.02694	0.02866	0.02734	0.0241	0.02334	0.0235	0.03058	0.03332	0.03306	0.02754	0.02964	0.02944	0.02786	0.0257	0.02618
	2.83729	0.03208	0.03204	0.03222	0.03012	0.0321	0.0312	0.0282	0.0297	0.0301	0.03578	0.03756	0.03968	0.03116	0.03496	0.03428	0.03192	0.03262	0.032
	5.67457	0.03726	0.03724	0.03724	0.03528	0.03786	0.03696	0.04682	0.0529	0.05232	0.06714	0.07026	0.07332	0.05518	0.0598	0.05968	0.05456	0.05574	0.05568
	8.51238	0.04018	0.03968	0.03978	0.03682	0.0404	0.03938	0.08436	0.09744	0.09484	0.13012	0.13712	0.14316	0.099	0.10642	0.10994	0.10032	0.1012	0.10344
	11.3498	0.04002	0.03986	0.03946	0.03682	0.04056	0.03992	0.15316	0.18526	0.1776	0.25678	0.27254	0.28232	0.18422	0.20616	0.21302	0.1943	0.1882	0.20012
	14.1875	0.03802	0.0374	0.03754	0.03548	0.04014	0.03864	0.31688	0.37536	0.35554	0.51026	0.46512	0.4923	0.36708	0.3995	0.4221	0.38336	0.37962	0.3943
	17.0253	0.03542	0.0344	0.03412	0.03222	0.03642	0.03636	0.62678	0.53976	0.67386	0.80316	0.55172	0.58206	0.68002	0.72374	0.75736	0.71078	0.69762	0.7196
	19.8628	0.03198	0.03102	0.03274	0.02998	0.03364	0.03432	0.76658	0.61794	0.81176	0.91734	0.61722	0.64824	0.823	0.85016	0.87754	0.84516	0.82574	0.84128
	22.7008	0.03006	0.02768	0.02846	0.02696	0.03074	0.03124	0.8214	0.68932	0.88798	1.0043	0.67278	0.70556	0.89266	0.92288	0.9593	0.91298	0.89804	0.90914
	25.5387	0.02654	0.02542	0.02608	0.0245	0.02812	0.02888	0.87722	0.76378	0.94138	1.05836	0.72154	0.75584	0.94934	0.98612	1.0059	0.9673	0.95088	0.9585
	28.3764	0.0249	0.0234	0.0245	0.02234	0.02564	0.02662	0.9102	0.85434	0.9812	1.06728	0.7668	0.7993	0.99174	1.03332	1.05082	1.02028	0.99878	1.00258
	31.2141	0.02252	0.0211	0.02216	0.02028	0.0236	0.02426	0.9472	0.8951	1.01734	1.06998	0.80952	0.84332	1.00504	1.05546	1.07912	1.04704	1.02712	1.03524
	34.0516	0.021	0.01944	0.02048	0.0186	0.02196	0.02256	0.9549	0.93842	1.02058	1.0759	0.84808	0.88498	1.00638	1.0582	1.09116	1.05394	1.03158	1.03484
	36.8892	0.0193	0.0178	0.0193	0.01692	0.02012	0.02126	0.95516	0.97472	1.01502	1.08314	0.8986	0.94644	1.01458	1.06624	1.10582	1.05626	1.03672	1.03836
	39.7269	0.01794	0.0166	0.01784	0.01562	0.01862	0.01992	0.96492	1.01676	1.03358	1.09038	0.95098	0.97708	1.01268	1.07958	1.11782	1.06076	1.04172	1.04612
	42.5647	0.01668	0.01536	0.0165	0.0142	0.0174	0.01842	0.9644	1.04238	1.04448	1.10216	0.9781	1.00012	1.01758	1.09	1.12764	1.06586	1.05154	1.05702
Supplementary Fig. 5b
	Time [s]	no Biotin		Biotin
		ΔbioBop	ΔbioBop::bioB.ec	ΔbioBop	ΔbioBop::bioB.ec
OD600nm	0	0.03	0.03	0.03	0.03
	2.875	0.1	0.16	0.18	0.17
	4.875	0.045	0.42	0.525	0.45
	10.125	0.3	1.275	1.25	1.225
	12.875	0.325	1.8	1.7	1.6
	15	0.425	2	1.8	1.6
	18.125	0.4	2	1.95	1.75

## Sheet: Suppl Fig. 6
Supplementary Fig. 6a
	[Inhibitor,μM]	S-Acidomycin			R-Acidomycin
Normalized Activity (V/V0)%	0.2	102.745	94.234	110.383	101.355
	0.8	99.427	97.382	95.232	100.938	98.231
	1.2	87.5267	93.327	75.563
	2	50	56.284	61.634	95.0625	97.2835
	4	39.0625	52.274	25.374	89.375	95.2743
	10	12.5	9.242		85.354
	15	10.9375	14.865	7.385
	30	6.25	8.953	5.395	82.383	87.1845
	50	6.25	5.354		80.2745	80.2844
Supplementary Fig. 6b
	[S-Acidomycin], μM	Fractional Activity (V/V0)
	0	1
	0.77	1.02427	0.95	1.07
	1.16	0.99245	1.06	0.85
	1.75	0.5612	0.67	0.44
	2.63	0.52002	0.57	0.49
	3.94	0.420625	0.37	0.45
	5.91	0.28125	0.23	0.34
	8.87	0.1875	0.17
	13.3	0.109375	0.08	0.15
	20	0.0625	0.03	0.04
	30	0.045455	0.06
	45	0.0625	0.03	0.01

## Sheet: Suppl Fig. 7
Supplementary Fig. 7a
		no Biotin																					Biotin
	Time [h]	ΔbioBop			ΔbioBop::bioB-bsaP.tb.HA			ΔbioBop::bioB-bsaP.tb.HA.C44A			ΔbioBop::bioB-bsaP.tb.HA.C47A			ΔbioBop::bioB-bsaP.tb.HA.C64A			ΔbioBop::bioB-bsaP.tb.HA.R49E.R66E			ΔbioBop::bioB-bsaP.tb.HA.C44A/C47A/C64A			ΔbioBop			ΔbioBop::bioB-bsaP.tb.HA			ΔbioBop::bioB-bsaP.tb.HA.C44A			ΔbioBop::bioB-bsaP.tb.HA.C47A			ΔbioBop::bioB-bsaP.tb.HA.C64A			ΔbioBop::bioB-bsaP.tb.HA.R49E.R66E			ΔbioBop::bioB-bsaP.tb.HA.C44A/C47A/C64A
OD600nm	0	0.049475	0.046525	0.047775	0.0456	0.048275	0.046625	0.049175	0.0508	0.051875	0.0587	0.058625	0.0536	0.05965	0.0606	0.053925	0.05155	0.0511	0.048375	0.04885	0.04645	0.04575	0.05405	0.04835	0.051925	0.05405	0.0499	0.049325	0.051325	0.0512	0.0512	0.053325	0.0528	0.054775	0.059925	0.059925	0.0566	0.043425	0.04775	0.042175	0.048675	0.0472	0.044275
	2.78717	0.0535	0.05135	0.052525	0.04415	0.0523	0.0532	0.049925	0.0509	0.053875	0.06125	0.06095	0.058575	0.06175	0.061525	0.060725	0.055775	0.049675	0.048075	0.053625	0.0531	0.051825	0.052825	0.052075	0.0542	0.052825	0.055375	0.057275	0.0512	0.053125	0.053125	0.054925	0.05475	0.05715	0.0664	0.0664	0.0601	0.050375	0.05245	0.0471	0.05015	0.05045	0.04875
	5.57439	0.060225	0.059325	0.060625	0.06255	0.063625	0.0755	0.05615	0.059	0.065075	0.0749	0.07475	0.06975	0.061225	0.0629	0.0672	0.057225	0.061375	0.059675	0.061125	0.062825	0.062975	0.076625	0.070075	0.07155	0.076625	0.0771	0.08185	0.06925	0.071675	0.071675	0.077475	0.076175	0.07925	0.1016	0.1016	0.094725	0.0738	0.075825	0.07245	0.0728	0.069775	0.06785
	8.36168	0.065025	0.0651	0.066825	0.0966	0.1177	0.126025	0.0647	0.06765	0.069825	0.083	0.0839	0.07785	0.063	0.06295	0.0607	0.05615	0.053025	0.060875	0.072575	0.07105	0.07225	0.13155	0.10315	0.103875	0.13155	0.134925	0.151025	0.1134	0.1141	0.1141	0.119625	0.117825	0.126275	0.17465	0.17465	0.1575	0.13355	0.12705	0.12445	0.10415	0.1065	0.102525
	11.1489	0.066475	0.05425	0.061525	0.182525	0.216775	0.235025	0.06685	0.074375	0.0725	0.0861	0.0826	0.088125	0.046925	0.057425	0.055125	0.05865	0.057025	0.0557	0.07595	0.07425	0.07955	0.2214	0.1605	0.160175	0.234475	0.233	0.271025	0.195675	0.196325	0.196325	0.208025	0.2022	0.214575	0.322375	0.322375	0.289925	0.24865	0.244275	0.2335	0.16835	0.168425	0.163775
	13.9361	0.063075	0.066175	0.06795	0.33065	0.3592	0.397525	0.0603	0.07085	0.066875	0.0753	0.0768	0.071775	0.049325	0.050025	0.05635	0.044725	0.0497	0.054925	0.076275	0.071925	0.079375	0.290125	0.25355	0.247425	0.392125	0.369075	0.402	0.338525	0.344775	0.344775	0.3554	0.34835	0.366475	0.4451	0.4451	0.4121	0.387925	0.3729	0.377975	0.277	0.2774	0.26645
	16.7233	0.04795	0.04825	0.0635	0.416975	0.410725	0.441875	0.06695	0.066375	0.067475	0.086825	0.070375	0.075175	0.04855	0.0448	0.048925	0.039775	0.0433	0.04255	0.063925	0.068475	0.08945	0.390875	0.36305	0.36285	0.46555	0.429725	0.45825	0.433525	0.447075	0.447075	0.468975	0.463275	0.467975	0.4836	0.4836	0.4668	0.439725	0.4165	0.427725	0.421725	0.415175	0.40925
	19.5105	0.0492	0.056025	0.053825	0.481975	0.449675	0.503925	0.0607	0.0653	0.071125	0.06605	0.074825	0.077225	0.03755	0.04595	0.049425	0.038225	0.0426	0.04625	0.062925	0.0717	0.08005	0.450975	0.4165	0.422875	0.50565	0.4594	0.5071	0.472775	0.495625	0.495625	0.56275	0.525825	0.5182	0.48135	0.48135	0.49905	0.471675	0.461175	0.45555	0.4866	0.4838	0.475075
	22.2977	0.039275	0.04275	0.0464	0.519	0.5275	0.5009	0.057975	0.055525	0.066425	0.061375	0.06225	0.0569	0.035475	0.042175	0.036625	0.037675	0.038475	0.0496	0.061425	0.06045	0.0592	0.4695	0.453525	0.45495	0.533175	0.525975	0.508	0.4931	0.503775	0.503775	0.55565	0.6092	0.5917	0.53455	0.53455	0.4806	0.456775	0.527325	0.46025	0.531475	0.51945	0.5096
	25.0849	0.0464	0.0395	0.039725	0.736675	0.521275	0.6211	0.04975	0.059275	0.0524	0.059575	0.05655	0.056775	0.032575	0.041675	0.03415	0.033125	0.03195	0.044475				0.4558	0.456725	0.481775	0.5477	0.515325	0.544525	0.47475	0.50475	0.50475	0.614925	0.5854	0.61895	0.5406	0.5406	0.531125	0.50905	0.494925	0.48485	0.539925	0.55585	0.5556
	27.8721	0.041525	0.03625	0.03815	0.5772	0.581425	0.731225	0.042425	0.045075	0.055175	0.0594	0.0444	0.0511	0.029075	0.03525	0.03465	0.033275	0.03135	0.0339	0.042375	0.04475	0.08785	0.42725	0.46925	0.454225	0.602575	0.610075	0.60155	0.570425	0.58365	0.58365	0.596	0.7293	0.643025	0.6192	0.6192	0.593825	0.521975	0.553725	0.550575	0.5557	0.588675	0.5895
	30.1019																			0.038225	0.0555	0.0534
	30.6593	0.035675	0.030325	0.04105	0.5488	0.6702	0.60165	0.03575	0.04545	0.0495	0.040525	0.04415	0.050675	0.03205	0.032925	0.030375	0.032275	0.0275	0.035					0.48495	0.447525	0.628325	0.631225	0.616	0.632925	0.6123	0.6123	0.652675	0.668875	0.667925	0.61495	0.61495	0.625925	0.583475	0.589875	0.560675	0.60925	0.591125	0.6434
	33.4465	0.0312	0.02675	0.03805	0.560525	0.5706	0.62235	0.0303	0.056075	0.03935	0.0666	0.03575	0.044375	0.028275	0.036975	0.031525	0.0248	0.026675	0.03075	0.034775	0.03825	0.04455	0.41595	0.4974	0.433725	0.7185	0.6075	0.641125	0.66795	0.64285	0.64285	0.682475	0.690775	0.65605	0.6749	0.6749	0.593175	0.635475	0.61585	0.560025	0.73545	0.6568	0.647275
	36.2337	0.027275	0.02305	0.036375	0.58005	0.5845	0.630825	0.051025	0.0309	0.0369	0.0305	0.03045	0.03825	0.022325	0.02655	0.026775	0.024875	0.024225	0.027725	0.0312	0.0571	0.03755	0.392425	0.46695	0.4398	0.66955	0.6517	0.630825	0.654425	0.6623	0.6623	0.6724	0.68605	0.6343	0.652125	0.652125	0.636125	0.647675	0.636775	0.574875	0.656775	0.66595	0.682475
	39.0209	0.0291	0.0198	0.040775	0.602725	0.5992	0.61485	0.025725	0.058675	0.038725	0.039775	0.030275	0.042425	0.019025	0.02435	0.02595	0.02045	0.02315	0.0288	0.0257	0.0298	0.035475	0.47	0.40995	0.3721	0.641575	0.618025	0.630375	0.6617	0.619675	0.619675	0.654	0.691025	0.626325	0.68005	0.68005	0.51755	0.635125	0.609175	0.5641	0.67335	0.655275	0.66555
	41.8082	0.025	0.0341	0.026625	0.592475	0.626175	0.63345	0.0228	0.0237	0.03475	0.0288	0.025725	0.03265	0.017325	0.022325	0.024175	0.018225	0.0204	0.025475	0.052175	0.025475	0.03295	0.395225	0.3811	0.3524	0.6727	0.507425	0.643975	0.50185	0.5789	0.5789	0.641875	0.651475	0.6264	0.656475	0.656475	0.463625	0.6386	0.599975	0.548875	0.6381	0.643775	0.63635
	42.9231	0.0201	0.01705	0.026075	0.557675	0.54035	0.60965	0.021325	0.023875	0.028225	0.028575	0.0261	0.037	0.0169	0.023	0.0219	0.017325	0.020025	0.023875	0.021575	0.03945	0.028175	0.33645	0.37575	0.322075	0.704025	0.472025	0.609725	0.49585	0.5223	0.5223	0.624875	0.60755	0.60945	0.6532	0.6532	0.43375	0.6215	0.5277	0.510125	0.60555	0.61315	0.631975
